# Supplementary material for: 2-[(E)-4-(Dimethyl­amino)­benzyl­idene]indan-1-one
Source: Acta Crystallogr Sect E Struct Rep Online. 2011 Jul 9;67(Pt 8):o1983–4. doi: 10.1107/S160053681102664X (PMC3213440; doi:10.1107/S160053681102664X)
Supplement: Supplementary file 2 [file e-67-o1983-Isup2.hkl]

# 
# h,k,l, Fc-squared, Fo-squared, sigma(Fo-squared) and status flag 
# 
data_I
_shelx_title ' as4 in Pca2(1) RT' 
_shelx_refln_list_code          4 
_shelx_F_calc_maximum      181.79 
_exptl_crystal_F_000       560.00 
_reflns_d_resolution_high  0.7108 
 
loop_ 
 _symmetry_equiv_pos_as_xyz 
 'x, y, z' 
 '-x, -y, z+1/2' 
 'x+1/2, -y, z' 
 '-x+1/2, y, z+1/2' 
 
_cell_length_a    30.0239 
_cell_length_b     5.9898 
_cell_length_c     7.6862 
_cell_angle_alpha  90.000 
_cell_angle_beta   90.000 
_cell_angle_gamma  90.000 
 
_shelx_F_squared_multiplier     1.000 
 
loop_ 
 _refln_index_h 
 _refln_index_k 
 _refln_index_l 
 _refln_F_squared_calc 
 _refln_F_squared_meas 
 _refln_F_squared_sigma 
 _refln_observed_status 
   4   0   0      876.09      838.85     25.06 o 
   6   0   0        0.47        0.09      0.49 o 
   8   0   0     1238.37     1200.63     36.09 o 
  10   0   0        9.31        9.06      1.22 o 
  12   0   0       54.51       70.72      3.43 o 
  14   0   0       18.70       15.04      1.76 o 
  16   0   0      576.12      528.91     17.44 o 
  18   0   0       24.86       35.54      2.90 o 
  20   0   0        1.23        1.44      1.22 o 
  22   0   0      873.96      864.32     28.13 o 
  24   0   0     1519.66     1456.27     45.73 o 
  26   0   0       64.23       70.93      4.77 o 
  28   0   0       54.63       57.59      4.47 o 
  30   0   0       35.83       33.61      4.10 o 
  32   0   0       65.65       68.61      5.21 o 
  34   0   0       41.97       66.80      5.45 o 
  36   0   0        4.05        5.92      2.71 o 
  38   0   0       69.19       88.56      6.93 o 
  40   0   0        9.22       13.93      4.01 o 
  42   0   0        0.68        0.72      2.88 o 
   0   1   0     1486.10     1432.43     30.44 o 
   1   1   0     2185.05     2003.48     34.45 o 
   2   1   0      578.63      541.18      9.61 o 
   3   1   0     2205.42     2071.66     35.66 o 
   4   1   0      250.60      229.69      4.32 o 
   5   1   0     1383.81     1322.11     22.99 o 
   6   1   0      585.89      531.24      9.57 o 
   7   1   0      415.17      396.02      6.36 o 
   8   1   0       44.02       43.44      1.38 o 
   9   1   0       61.00       63.15      2.10 o 
  10   1   0      400.96      378.91      8.78 o 
  11   1   0     1367.22     1336.45     28.90 o 
  12   1   0        0.01        0.45      0.64 o 
  13   1   0      869.59      859.84     26.67 o 
  14   1   0       87.46      102.47      4.54 o 
  15   1   0       96.25       81.03      3.96 o 
  16   1   0      371.58      398.39     13.49 o 
  17   1   0      120.65      129.56      5.70 o 
  18   1   0        5.98        4.84      3.77 o 
  19   1   0      180.31      155.35      6.66 o 
  20   1   0        9.15        7.47      1.64 o 
  21   1   0       97.12       94.82      5.06 o 
  22   1   0      285.70      268.04     10.41 o 
  23   1   0      345.19      337.18     12.61 o 
  24   1   0      616.22      587.42     27.94 o 
  25   1   0      363.46      371.29      9.98 o 
  26   1   0        2.46       10.79      3.26 o 
  27   1   0       55.20       54.35      5.29 o 
  28   1   0       10.54       11.26      1.79 o 
  29   1   0        4.31        2.38      1.55 o 
  30   1   0        0.09        0.76      1.24 o 
  31   1   0        0.02        0.17      1.45 o 
  32   1   0        2.54        0.42      1.94 o 
  33   1   0        0.56        0.61      1.27 o 
  34   1   0        7.23        7.09      1.77 o 
  35   1   0        0.52       -0.50      1.39 o 
  36   1   0        4.13        7.72      1.79 o 
  37   1   0        8.00        9.13      1.92 o 
  38   1   0        0.90       -1.42      1.42 o 
  39   1   0        0.01        1.67      2.59 o 
  40   1   0        2.73        2.94      2.06 o 
  41   1   0        0.09        1.55      1.99 o 
   0   2   0      286.46      284.88      6.85 o 
   1   2   0      211.26      172.78      3.18 o 
   2   2   0      348.76      325.20      5.46 o 
   3   2   0      261.26      282.88      5.22 o 
   4   2   0     1718.28     1674.69     29.19 o 
   5   2   0        9.00        8.10      0.81 o 
   6   2   0     1341.14     1335.03     23.48 o 
   7   2   0        0.00        0.46      0.41 o 
   8   2   0      402.48      362.61     45.85 o 
   9   2   0      604.98      615.45     13.67 o 
  10   2   0     1875.38     1922.47     40.77 o 
  11   2   0      252.33      252.31      4.58 o 
  12   2   0     1537.99     1537.43     23.68 o 
  13   2   0      365.95      377.37      6.52 o 
  14   2   0      280.69      313.50      5.62 o 
  15   2   0        0.10       -0.39      0.52 o 
  16   2   0        1.21        1.05      0.64 o 
  17   2   0      131.42      118.35      3.21 o 
  18   2   0        2.06        1.46      0.70 o 
  19   2   0        0.01       -0.09      1.03 o 
  20   2   0      139.12      140.68      4.42 o 
  21   2   0       16.93       16.14      1.72 o 
  22   2   0       27.60       23.88      2.71 o 
  23   2   0        0.00       -0.71      0.71 o 
  24   2   0      142.14      121.80      3.76 o 
  25   2   0      396.52      348.07      7.82 o 
  26   2   0       68.80       80.32      3.51 o 
  27   2   0      213.71      186.67      5.14 o 
  28   2   0        1.22        2.63      1.13 o 
  29   2   0      101.68       89.06      3.44 o 
  30   2   0       14.78       20.43      1.99 o 
  31   2   0       20.31       21.56      2.09 o 
  32   2   0        4.13        5.01      1.47 o 
  33   2   0        0.00        0.10      1.18 o 
  34   2   0       18.46       18.31      3.01 o 
  35   2   0        0.18        3.23      2.87 o 
  36   2   0        3.17        3.61      2.56 o 
  37   2   0        7.53        8.74      2.22 o 
  38   2   0        0.10        2.32      1.90 o 
  39   2   0       10.70       10.47      2.45 o 
  40   2   0        2.76        2.12      2.05 o 
  41   2   0        1.40        1.89      2.19 o 
   0   3   0     2247.98     2382.80     51.23 o 
   1   3   0      813.66      859.09     15.11 o 
   2   3   0        3.95        4.09      0.95 o 
   3   3   0        3.39        3.14      0.92 o 
   4   3   0        6.56        6.92      1.62 o 
   5   3   0        6.38        4.25      0.89 o 
   6   3   0      104.80      103.38      2.41 o 
   7   3   0      244.50      252.32      4.68 o 
   8   3   0      167.65      158.75      3.99 o 
   9   3   0       33.95       38.54      1.41 o 
  10   3   0       46.21       39.68      1.61 o 
  11   3   0      162.26      155.40      3.74 o 
  12   3   0      180.31      199.69      5.84 o 
  13   3   0      270.32      282.66      6.03 o 
  14   3   0        0.22       -0.05      0.60 o 
  15   3   0       17.25       22.25      1.53 o 
  16   3   0       42.89       42.85      1.89 o 
  17   3   0      211.32      199.37      4.79 o 
  18   3   0      191.49      190.34      4.73 o 
  19   3   0      170.42      169.42      4.40 o 
  20   3   0       46.78       47.17      2.20 o 
  21   3   0       16.11       17.87      2.09 o 
  22   3   0       11.39       12.51      1.60 o 
  23   3   0       64.18       61.26      3.06 o 
  24   3   0       21.76       15.21      1.61 o 
  25   3   0       56.09       52.77      2.56 o 
  26   3   0        0.05       -0.10      0.92 o 
  27   3   0        0.86       -0.36      0.99 o 
  28   3   0        8.58        4.53      1.28 o 
  29   3   0       30.46       31.69      3.79 o 
  30   3   0        4.41        4.36      1.34 o 
  31   3   0        2.56        3.47      1.34 o 
  32   3   0        1.28        0.93      1.48 o 
  33   3   0        4.77        4.32      1.76 o 
  34   3   0       19.23       19.91      2.72 o 
  35   3   0        2.18       -1.44      1.44 o 
  36   3   0        7.98       13.61      3.68 o 
  37   3   0       38.78       39.68      5.69 o 
  38   3   0        1.14        1.35      2.93 o 
  39   3   0       28.05       31.72      5.19 o 
   0   4   0       33.44       41.37      4.32 o 
   1   4   0       92.92       93.26      3.50 o 
   2   4   0      307.20      332.65      6.14 o 
   3   4   0       22.33       20.78      1.30 o 
   4   4   0      253.99      275.70      5.28 o 
   5   4   0       16.81       14.20      1.10 o 
   6   4   0      336.27      349.74      6.41 o 
   7   4   0       17.04       17.85      1.20 o 
   8   4   0        0.89       -0.03      0.56 o 
   9   4   0        0.97        0.57      0.61 o 
  10   4   0        9.82        8.11      0.91 o 
  11   4   0       75.28       66.85      2.77 o 
  12   4   0      553.07      544.21      9.43 o 
  13   4   0        2.73        3.58      0.82 o 
  14   4   0       29.55       29.56      1.62 o 
  15   4   0      116.22      123.03      3.97 o 
  16   4   0      395.03      375.01      7.08 o 
  17   4   0      453.05      413.04      7.70 o 
  18   4   0       17.57       19.07      1.44 o 
  19   4   0       18.08       16.11      1.39 o 
  20   4   0       31.87       35.07      1.88 o 
  21   4   0        0.51        0.40      0.98 o 
  22   4   0      134.53      130.27      5.30 o 
  23   4   0        1.08        0.90      1.28 o 
  24   4   0        1.77        0.80      1.34 o 
  25   4   0        4.45        4.78      1.59 o 
  26   4   0       23.97       20.34      2.58 o 
  27   4   0       20.03       17.18      2.42 o 
  28   4   0        7.32        0.68      2.00 o 
  29   4   0        0.00        1.49      2.09 o 
  30   4   0        4.96        7.79      2.88 o 
  31   4   0        8.13       13.27      3.39 o 
  32   4   0        0.71        0.26      2.35 o 
  33   4   0       13.73       10.83      3.39 o 
  34   4   0        1.43       -0.85      2.36 o 
  35   4   0       38.87       62.50      7.01 o 
  36   4   0       22.13       35.02      5.60 o 
  37   4   0       14.24       13.92      4.53 o 
   0   5   0        0.04       -0.39      0.98 o 
   1   5   0       23.65       23.20      1.33 o 
   2   5   0        6.70        8.22      0.92 o 
   3   5   0        2.07        2.25      0.85 o 
   4   5   0       49.28       53.17      2.50 o 
   5   5   0        2.10        2.82      1.15 o 
   6   5   0      141.55      140.26      4.67 o 
   7   5   0       32.47       34.31      2.68 o 
   8   5   0        9.70       10.96      2.31 o 
   9   5   0      203.31      193.49      5.31 o 
  10   5   0      208.00      200.88      5.51 o 
  11   5   0       84.12       84.00      3.46 o 
  12   5   0      695.66      690.10     21.08 o 
  13   5   0       78.37       84.39      5.16 o 
  14   5   0       13.39       11.13      1.65 o 
  15   5   0        4.17        4.86      1.33 o 
  16   5   0       13.87       12.63      1.74 o 
  17   5   0      126.29      120.99      4.23 o 
  18   5   0        4.46        2.29      1.26 o 
  19   5   0      100.40      103.28      3.94 o 
  20   5   0       12.75       13.03      1.80 o 
  21   5   0       13.96       15.52      1.96 o 
  22   5   0        1.59        1.49      2.95 o 
  23   5   0       22.25       23.39      4.05 o 
  24   5   0        0.07       -1.26      2.07 o 
  25   5   0        0.15       -1.65      2.18 o 
  26   5   0       24.40       25.18      4.55 o 
  27   5   0        0.02       -1.95      2.20 o 
  28   5   0        1.64        3.89      2.96 o 
  29   5   0        6.74        9.62      3.59 o 
  30   5   0       10.07       15.10      3.98 o 
  31   5   0        2.72        4.11      3.17 o 
  32   5   0        7.07        9.60      3.88 o 
  33   5   0        5.89       12.39      4.10 o 
  34   5   0        2.37       -2.78      2.78 o 
   0   6   0       97.22       97.74      6.84 o 
   1   6   0        6.37        6.36      1.97 o 
   2   6   0       33.28       31.43      3.07 o 
   3   6   0        3.12        5.90      2.89 o 
   4   6   0      150.97      154.24      6.28 o 
   5   6   0       98.20      100.29      4.97 o 
   6   6   0       83.92       81.18      4.51 o 
   7   6   0        7.41        6.78      1.92 o 
   8   6   0        0.00        0.73      1.54 o 
   9   6   0        4.78        2.60      2.56 o 
  10   6   0      124.27      119.46      5.47 o 
  11   6   0       55.51       66.29      4.32 o 
  12   6   0       13.80       13.99      2.40 o 
  13   6   0        4.29        3.06      1.48 o 
  14   6   0       30.87       24.53      2.31 o 
  15   6   0       11.04       11.81      1.85 o 
  16   6   0        4.94        5.40      1.57 o 
  17   6   0       17.14       15.96      2.06 o 
  18   6   0       17.43       17.71      2.20 o 
  19   6   0        0.61        2.46      1.86 o 
  20   6   0        7.76        8.29      2.26 o 
  21   6   0        0.17        1.79      1.81 o 
  22   6   0        3.87        2.86      1.90 o 
  23   6   0        1.17        1.38      2.72 o 
  24   6   0        0.40       -1.12      2.51 o 
  25   6   0        1.35       -0.28      2.70 o 
  26   6   0        4.56        8.34      3.73 o 
  27   6   0        7.91       17.17      4.70 o 
  28   6   0       37.30       53.99      6.88 o 
  29   6   0        0.06        0.73      3.10 o 
   0   7   0       31.83       32.53      4.82 o 
   1   7   0        0.20        2.47      1.82 o 
   2   7   0       18.30       19.46      2.77 o 
   3   7   0        9.85       10.31      2.36 o 
   4   7   0       13.91       15.23      2.61 o 
   5   7   0        0.17        0.40      1.70 o 
   6   7   0       15.25       12.09      2.43 o 
   7   7   0        0.16        2.18      1.80 o 
   8   7   0        9.74       10.15      2.40 o 
   9   7   0        0.00       -0.64      1.69 o 
  10   7   0        1.03        1.00      1.73 o 
  11   7   0        0.33        3.11      1.97 o 
  12   7   0        0.40       -0.71      1.75 o 
  13   7   0       10.94        6.13      2.17 o 
  14   7   0        3.18        3.34      2.58 o 
  15   7   0       31.86       36.80      5.23 o 
  16   7   0        0.23        2.18      2.74 o 
  17   7   0        0.89        2.44      2.84 o 
  18   7   0        6.51        7.47      3.60 o 
  19   7   0        2.02        1.45      3.09 o 
  20   7   0       14.28       16.12      4.09 o 
  21   7   0        1.89       -0.41      3.06 o 
   0   8   0        0.71        1.12      2.97 o 
   1   8   0        5.63        7.43      2.42 o 
   2   8   0        1.76        1.80      2.12 o 
   3   8   0        0.02       -0.68      1.92 o 
   4   8   0        0.59        0.65      2.09 o 
   5   8   0        0.25        0.07      1.94 o 
   6   8   0        7.56        7.03      2.46 o 
   7   8   0        2.94        5.02      4.71 o 
   8   8   0        1.74       -0.29      2.54 o 
   9   8   0        6.86       11.70      3.95 o 
  10   8   0        3.68        2.78      3.07 o 
  11   8   0        1.18       -1.96      2.82 o 
   2   0   1     1920.78     1878.33     32.29 o 
   4   0   1     5894.95     5754.49    121.60 o 
   6   0   1      219.56      217.00      7.19 o 
   8   0   1     3443.01     3349.20     98.95 o 
  10   0   1     1040.08      950.77     29.03 o 
  12   0   1       18.47       13.15      1.72 o 
  14   0   1     2333.08     2359.29     50.07 o 
  16   0   1      166.98      170.92      4.89 o 
  18   0   1       43.62       56.68      4.93 o 
  20   0   1      208.19      196.94      5.78 o 
  22   0   1      119.18      132.33      4.59 o 
  24   0   1      269.13      262.72      8.04 o 
  26   0   1      134.10      129.64     10.03 o 
  28   0   1       63.10       69.36      3.59 o 
  30   0   1       11.02       10.96      1.89 o 
  32   0   1       17.78       18.85      2.43 o 
  34   0   1       29.28       34.50      3.27 o 
  36   0   1        0.10        1.58      1.66 o 
  38   0   1       26.75       38.06      4.58 o 
  40   0   1        2.57        6.09      2.28 o 
  42   0   1        0.56       -3.07      3.07 o 
   1   1   1     8301.24     7978.13    106.93 o 
   2   1   1     6619.09     6279.75     84.15 o 
   3   1   1     1960.36     1957.27     26.34 o 
   4   1   1      825.88      786.22     10.70 o 
   5   1   1      371.86      349.47      4.97 o 
   6   1   1      213.33      190.60      2.91 o 
   7   1   1      664.16      650.14      9.00 o 
   8   1   1      402.94      413.08      5.43 o 
   9   1   1      633.49      584.56     15.72 o 
  10   1   1      449.50      424.61      6.87 o 
  11   1   1     1817.82     1863.67     23.11 o 
  12   1   1      628.77      628.04      9.00 o 
  13   1   1     2450.05     2435.39     32.79 o 
  14   1   1      484.67      488.30      7.23 o 
  15   1   1      605.81      600.75      8.78 o 
  16   1   1      171.57      186.70      3.36 o 
  17   1   1      210.25      253.17      4.29 o 
  18   1   1        3.50        4.44      0.68 o 
  19   1   1      296.06      284.24      6.14 o 
  20   1   1       25.79       24.10      1.56 o 
  21   1   1      379.61      369.41      7.75 o 
  22   1   1       66.93       65.75      4.16 o 
  23   1   1      202.73      194.51      4.90 o 
  24   1   1      117.74      122.72      3.34 o 
  25   1   1      151.25      157.51      3.83 o 
  26   1   1     1039.07      995.90     14.70 o 
  27   1   1       45.25       49.65      1.98 o 
  28   1   1       60.78       57.94      2.15 o 
  29   1   1        0.76       -0.23      0.72 o 
  30   1   1       10.48        8.87      1.32 o 
  31   1   1        0.89       -0.29      0.82 o 
  32   1   1        0.71       -0.11      0.80 o 
  33   1   1       10.58       13.28      1.32 o 
  34   1   1        6.50        6.22      1.22 o 
  35   1   1        8.42        9.41      1.39 o 
  36   1   1        7.40        9.93      1.45 o 
  37   1   1       30.40       39.72      2.41 o 
  38   1   1       12.15       15.09      1.74 o 
  39   1   1        8.18        9.27      1.54 o 
  40   1   1        2.73        2.92      1.44 o 
  41   1   1        1.51        1.41      1.33 o 
   1   2   1      316.92      319.03      4.28 o 
   2   2   1      260.14      259.54      3.24 o 
   3   2   1      227.29      225.83      2.94 o 
   4   2   1      265.91      232.60      6.11 o 
   5   2   1      759.13      744.20     10.34 o 
   6   2   1      179.47      171.92      2.79 o 
   7   2   1        8.89        9.15      0.51 o 
   8   2   1      530.22      536.98      6.61 o 
   9   2   1       94.25       97.57      1.54 o 
  10   2   1      315.95      328.00      4.01 o 
  11   2   1      341.46      348.59      4.53 o 
  12   2   1      392.27      411.36      5.27 o 
  13   2   1      603.26      656.21      8.69 o 
  14   2   1      248.36      245.02      3.75 o 
  15   2   1       56.16       62.70      1.39 o 
  16   2   1      192.44      188.04      2.89 o 
  17   2   1       24.60       23.95      1.05 o 
  18   2   1       52.48       53.25      1.59 o 
  19   2   1        5.36        6.89      0.90 o 
  20   2   1       93.98       90.24      2.23 o 
  21   2   1       22.91       21.76      1.24 o 
  22   2   1      172.54      163.14      3.08 o 
  23   2   1      100.56       97.56      2.29 o 
  24   2   1       12.20       12.56      1.02 o 
  25   2   1       69.71       76.02      2.10 o 
  26   2   1      170.32      158.12      3.23 o 
  27   2   1      150.03      153.56      3.27 o 
  28   2   1       15.55       16.94      1.25 o 
  29   2   1       26.05       25.43      1.51 o 
  30   2   1        4.01        3.62      0.98 o 
  31   2   1        5.00        4.99      1.04 o 
  32   2   1        9.90       11.10      1.31 o 
  33   2   1        1.24        0.42      0.90 o 
  34   2   1        5.59        5.34      1.20 o 
  35   2   1       11.93       11.97      2.14 o 
  36   2   1        1.13        1.03      1.97 o 
  37   2   1       37.90       45.20      3.28 o 
  38   2   1       29.02       31.75      2.22 o 
  39   2   1       34.25       48.79      2.71 o 
  40   2   1        2.13        2.20      1.48 o 
   1   3   1     1084.28     1182.90     13.05 o 
   2   3   1      137.54      144.61      3.00 o 
   3   3   1      414.11      436.36      4.92 o 
   4   3   1      153.19      192.50      2.61 o 
   5   3   1       55.00       50.85      1.12 o 
   6   3   1       30.18       29.31      0.94 o 
   7   3   1       20.83       21.81      0.78 o 
   8   3   1       43.47       41.03      1.03 o 
   9   3   1      142.20      149.38      2.35 o 
  10   3   1       34.34       34.98      0.96 o 
  11   3   1      111.18      111.22      1.85 o 
  12   3   1       36.02       37.17      1.05 o 
  13   3   1       61.25       64.57      1.38 o 
  14   3   1      206.35      202.45      2.93 o 
  15   3   1       42.40       39.50      1.22 o 
  16   3   1      276.58      266.69      3.92 o 
  17   3   1       42.90       46.32      1.37 o 
  18   3   1       20.48       22.16      1.05 o 
  19   3   1        9.76        9.19      0.78 o 
  20   3   1        6.24        6.35      0.71 o 
  21   3   1       72.50       69.48      1.87 o 
  22   3   1       19.70       17.88      1.13 o 
  23   3   1      116.66      101.53      2.41 o 
  24   3   1        8.81        7.17      0.88 o 
  25   3   1      129.86      124.75      2.85 o 
  26   3   1       41.56       42.22      1.99 o 
  27   3   1        3.05        3.37      0.92 o 
  28   3   1        4.27        2.53      0.90 o 
  29   3   1        6.86        8.50      1.28 o 
  30   3   1        1.03       -0.21      0.97 o 
  31   3   1        4.29        2.97      1.17 o 
  32   3   1        0.12       -1.02      1.02 o 
  33   3   1        7.28        3.74      1.87 o 
  34   3   1        1.09        0.90      1.18 o 
  35   3   1        9.15        8.73      1.64 o 
  36   3   1       16.05       19.67      2.11 o 
  37   3   1       10.63       13.97      2.15 o 
  38   3   1       54.20       67.66      4.15 o 
  39   3   1        5.45        2.18      1.78 o 
   1   4   1      200.73      217.53      3.09 o 
   2   4   1      239.03      250.51      3.23 o 
   3   4   1       76.85       78.61      1.60 o 
   4   4   1       91.94       99.28      1.82 o 
   5   4   1       46.72       44.80      1.48 o 
   6   4   1       34.82       36.98      1.13 o 
   7   4   1        0.69        0.77      0.44 o 
   8   4   1      151.95      138.08      2.68 o 
   9   4   1       24.16       26.76      1.23 o 
  10   4   1      249.20      248.32      4.11 o 
  11   4   1      157.08      148.90      2.89 o 
  12   4   1        6.98        7.39      0.81 o 
  13   4   1      347.40      325.27      5.15 o 
  14   4   1      358.59      354.81      5.16 o 
  15   4   1       68.74       61.13      1.71 o 
  16   4   1       18.94       17.98      1.09 o 
  17   4   1      134.70      135.39      2.89 o 
  18   4   1       29.86       27.27      1.41 o 
  19   4   1        3.65        1.38      0.72 o 
  20   4   1       29.23       29.20      1.49 o 
  21   4   1        8.47        7.10      0.94 o 
  22   4   1       73.66       65.31      2.45 o 
  23   4   1       16.32       15.48      1.53 o 
  24   4   1       13.79       13.28      1.46 o 
  25   4   1        8.93        7.30      1.26 o 
  26   4   1        7.64        4.50      1.45 o 
  27   4   1        1.55        1.03      1.03 o 
  28   4   1        0.96        0.96      1.03 o 
  29   4   1       13.56       18.85      1.86 o 
  30   4   1        0.77       -0.52      1.44 o 
  31   4   1        0.43       -0.85      1.26 o 
  32   4   1        1.26        2.07      1.48 o 
  33   4   1        1.39        1.16      1.72 o 
  34   4   1        3.62        0.49      1.95 o 
  35   4   1        0.44        1.52      1.94 o 
  36   4   1        2.72        0.58      2.31 o 
   1   5   1        4.78        4.46      0.90 o 
   2   5   1      101.25       96.79      2.21 o 
   3   5   1      100.36      101.09      2.27 o 
   4   5   1        7.49        9.30      0.90 o 
   5   5   1       77.64       81.51      2.22 o 
   6   5   1       96.70       92.45      2.37 o 
   7   5   1       34.93       33.65      1.85 o 
   8   5   1       37.60       37.84      1.54 o 
   9   5   1      605.71      604.40      8.12 o 
  10   5   1        1.28        3.23      0.81 o 
  11   5   1      114.54      112.84      2.48 o 
  12   5   1       35.29       36.41      1.55 o 
  13   5   1       51.22       55.27      1.81 o 
  14   5   1        2.78        3.29      0.93 o 
  15   5   1      487.57      477.17      7.47 o 
  16   5   1       41.28       41.41      1.92 o 
  17   5   1        1.93        1.09      0.88 o 
  18   5   1        1.99        1.97      1.10 o 
  19   5   1       22.22       22.71      1.88 o 
  20   5   1       12.83       11.26      1.48 o 
  21   5   1        9.10        8.38      1.42 o 
  22   5   1        8.42        8.57      1.70 o 
  23   5   1        0.72        0.56      1.10 o 
  24   5   1        4.02        0.94      1.18 o 
  25   5   1        8.08        9.74      1.95 o 
  26   5   1        5.26        4.22      1.68 o 
  27   5   1        2.24        0.91      1.48 o 
  28   5   1        7.28        9.27      2.04 o 
  29   5   1       25.86       30.80      3.63 o 
  30   5   1        4.71        4.72      2.32 o 
  31   5   1        1.49       -1.84      1.84 o 
  32   5   1        0.39       -1.20      2.01 o 
  33   5   1       13.23       18.24      3.33 o 
   1   6   1       28.87       29.90      2.11 o 
   2   6   1       11.43       11.65      1.52 o 
   3   6   1        5.43        6.68      1.35 o 
   4   6   1      204.47      202.11      4.52 o 
   5   6   1        3.37        4.32      1.11 o 
   6   6   1       17.02       20.17      1.61 o 
   7   6   1       71.95       74.57      2.66 o 
   8   6   1       44.71       48.32      2.37 o 
   9   6   1       87.05       93.41      3.01 o 
  10   6   1       15.45       16.74      1.55 o 
  11   6   1       68.46       69.91      2.63 o 
  12   6   1       41.37       41.63      2.52 o 
  13   6   1       33.25       31.95      2.32 o 
  14   6   1       46.21       47.79      2.75 o 
  15   6   1       46.33       48.10      2.79 o 
  16   6   1       25.60       27.34      2.18 o 
  17   6   1        9.68       10.14      1.59 o 
  18   6   1        6.29        7.62      1.51 o 
  19   6   1        2.18        1.90      1.26 o 
  20   6   1       28.35       30.31      2.74 o 
  21   6   1       22.10       24.00      2.60 o 
  22   6   1        0.72        0.31      1.46 o 
  23   6   1        3.13        2.74      1.66 o 
  24   6   1        1.70       -0.72      1.77 o 
  25   6   1        3.09        4.09      2.29 o 
  26   6   1        4.09        2.07      2.40 o 
  27   6   1        0.18       -2.15      2.15 o 
  28   6   1        4.74        5.71      2.58 o 
  29   6   1        2.64       -0.19      2.20 o 
   1   7   1       14.79       13.03      2.01 o 
   2   7   1       22.31       21.19      2.05 o 
   3   7   1       14.74       15.51      2.01 o 
   4   7   1       12.42       15.41      1.83 o 
   5   7   1       10.92       11.21      1.65 o 
   6   7   1        0.80       -0.32      1.16 o 
   7   7   1        0.60        0.96      1.44 o 
   8   7   1        2.56        0.60      1.44 o 
   9   7   1        3.19        0.36      1.42 o 
  10   7   1        2.37        0.84      1.44 o 
  11   7   1        7.34        6.70      2.35 o 
  12   7   1       16.17       18.46      2.37 o 
  13   7   1       14.84       18.35      2.40 o 
  14   7   1        3.81        3.06      1.71 o 
  15   7   1        0.67        2.41      1.65 o 
  16   7   1        1.61        3.42      1.73 o 
  17   7   1       12.57       12.50      2.35 o 
  18   7   1        1.97        2.70      1.78 o 
  19   7   1        8.16       12.03      2.86 o 
  20   7   1       21.14       20.38      4.47 o 
  21   7   1        1.92        2.66      2.86 o 
   1   8   1        6.29        5.31      1.96 o 
   2   8   1        1.03        1.45      1.82 o 
   3   8   1        2.55        5.23      1.92 o 
   4   8   1        8.29       12.15      2.23 o 
   5   8   1        1.07        1.43      1.70 o 
   6   8   1        4.49        7.19      2.02 o 
   7   8   1        1.12        0.10      1.73 o 
   8   8   1        1.03        1.76      1.81 o 
   9   8   1        0.61        1.80      1.76 o 
  10   8   1        0.79        1.34      1.89 o 
  11   8   1       16.60       25.58      3.64 o 
  12   8   1        3.67        2.67      2.45 o 
   0   0   2    33047.93    31671.47    542.19 o 
   2   0   2     9792.91     9514.54    142.43 o 
   4   0   2     1873.42     1828.80     31.68 o 
   6   0   2     1588.12     1534.99     26.72 o 
   8   0   2      345.35      316.29      7.35 o 
  10   0   2     1019.16     1020.44     31.40 o 
  12   0   2      615.89      575.42     18.54 o 
  14   0   2      773.41      801.33     25.39 o 
  16   0   2        5.85       14.43      2.02 o 
  18   0   2      580.60      600.40     19.94 o 
  20   0   2      104.16      110.80      5.64 o 
  22   0   2       92.04      102.41      5.59 o 
  24   0   2     2142.71     2091.28     45.70 o 
  26   0   2       46.80       48.36      4.52 o 
  28   0   2       44.54       42.37      3.21 o 
  30   0   2        2.89        1.76      1.37 o 
  32   0   2       12.73       16.39      2.36 o 
  34   0   2       11.52       13.08      2.29 o 
  36   0   2       11.35        7.50      2.09 o 
  38   0   2       23.15       29.64      3.35 o 
  40   0   2        3.59        2.68      1.84 o 
   0   1   2     8538.50     8601.66    181.83 o 
   1   1   2    10129.80     9888.33    147.56 o 
   2   1   2     7569.10     7587.50    113.82 o 
   3   1   2       37.76       33.14      2.81 o 
   4   1   2      266.07      253.49      3.88 o 
   5   1   2      143.01      142.35      2.71 o 
   6   1   2      396.71      385.99      5.19 o 
   7   1   2      430.16      427.74      6.21 o 
   8   1   2      230.39      242.32      3.73 o 
   9   1   2      145.24      143.81      2.44 o 
  10   1   2      253.99      264.81      3.74 o 
  11   1   2      289.85      320.74      4.46 o 
  12   1   2      344.89      362.72      5.09 o 
  13   1   2       84.36       85.52      1.74 o 
  14   1   2       15.80       18.10      1.02 o 
  15   1   2       16.41       13.50      0.78 o 
  16   1   2      104.52      102.28      2.27 o 
  17   1   2      130.39      127.67      2.68 o 
  18   1   2       47.78       56.84      2.83 o 
  19   1   2       98.77       95.60      2.58 o 
  20   1   2       19.09       21.85      1.25 o 
  21   1   2      171.45      173.79      3.97 o 
  22   1   2      305.82      294.45      5.21 o 
  23   1   2       14.62       11.80      1.12 o 
  24   1   2      138.68      130.35      3.10 o 
  25   1   2       68.43       65.44      2.16 o 
  26   1   2       50.20       45.90      2.52 o 
  27   1   2       65.72       64.61      2.70 o 
  28   1   2        4.09        3.49      0.98 o 
  29   1   2       40.83       41.31      2.12 o 
  30   1   2       41.78       40.75      2.11 o 
  31   1   2        0.88        1.90      0.94 o 
  32   1   2        0.76        0.03      0.89 o 
  33   1   2       20.48       23.74      1.76 o 
  34   1   2       10.32       10.83      1.41 o 
  35   1   2        8.95       11.68      1.47 o 
  36   1   2        0.63        1.52      1.15 o 
  37   1   2       13.41       12.47      2.32 o 
  38   1   2        1.18        0.96      1.56 o 
  39   1   2        0.33       -0.30      1.21 o 
  40   1   2       14.08       18.56      1.95 o 
  41   1   2        5.19        4.47      1.49 o 
   0   2   2      444.85      478.54      7.74 o 
   1   2   2     1031.32     1108.41     13.01 o 
   2   2   2      301.11      318.76      5.03 o 
   3   2   2      395.72      437.36      5.48 o 
   4   2   2       54.39       55.94      2.38 o 
   5   2   2      640.41      680.64      9.70 o 
   6   2   2      149.70      148.22      2.64 o 
   7   2   2      536.54      517.53      6.82 o 
   8   2   2      109.14      110.10      1.93 o 
   9   2   2       67.60       67.57      1.39 o 
  10   2   2      341.61      345.41      4.84 o 
  11   2   2      162.96      158.29      2.59 o 
  12   2   2      780.85      822.92     10.70 o 
  13   2   2      167.10      177.29      2.88 o 
  14   2   2      171.66      190.01      3.06 o 
  15   2   2       15.71       16.49      0.84 o 
  16   2   2       40.82       40.18      1.23 o 
  17   2   2        0.15        0.32      0.55 o 
  18   2   2      247.97      237.95      4.24 o 
  19   2   2       52.66       49.59      1.48 o 
  20   2   2       22.59       28.15      1.36 o 
  21   2   2       86.00       79.55      2.15 o 
  22   2   2      200.77      187.06      3.41 o 
  23   2   2      124.08      127.82      3.02 o 
  24   2   2      141.51      128.54      3.07 o 
  25   2   2      126.46      115.66      2.95 o 
  26   2   2       78.73       84.84      2.52 o 
  27   2   2      199.20      189.63      4.10 o 
  28   2   2       22.12       24.12      1.62 o 
  29   2   2       18.92       18.30      1.49 o 
  30   2   2        1.65       -0.43      0.83 o 
  31   2   2        1.04        1.63      0.95 o 
  32   2   2        0.17        0.35      0.86 o 
  33   2   2        4.95        4.24      1.15 o 
  34   2   2       13.10       15.10      1.57 o 
  35   2   2        5.13        3.19      1.35 o 
  36   2   2       26.38       27.16      2.30 o 
  37   2   2        7.72        9.20      1.64 o 
  38   2   2        0.76        2.31      1.42 o 
  39   2   2        8.14       11.56      2.24 o 
  40   2   2       11.32        8.09      1.88 o 
   0   3   2      785.75      883.69     25.50 o 
   1   3   2       13.96       17.69      1.02 o 
   2   3   2       83.53       88.24      2.12 o 
   3   3   2       91.72       88.32      1.82 o 
   4   3   2       10.74       13.45      0.76 o 
   5   3   2      719.16      697.18      8.08 o 
   6   3   2       19.99       20.76      1.07 o 
   7   3   2      200.77      212.93      3.67 o 
   8   3   2       18.51       19.04      0.87 o 
   9   3   2       89.37       84.97      1.74 o 
  10   3   2      411.57      395.75      5.22 o 
  11   3   2      269.97      252.35      3.61 o 
  12   3   2       83.34       71.14      1.70 o 
  13   3   2      330.98      331.00      4.96 o 
  14   3   2      253.12      250.87      4.00 o 
  15   3   2      232.35      220.08      3.66 o 
  16   3   2       28.44       33.19      1.31 o 
  17   3   2      213.96      200.29      3.20 o 
  18   3   2      239.96      229.68      3.58 o 
  19   3   2       12.79       12.70      1.12 o 
  20   3   2       31.11       28.01      1.71 o 
  21   3   2       21.66       19.88      1.39 o 
  22   3   2        7.01        7.83      1.04 o 
  23   3   2       66.83       63.37      2.42 o 
  24   3   2       87.09       75.03      2.71 o 
  25   3   2        9.82        8.92      1.29 o 
  26   3   2       16.02       14.15      1.50 o 
  27   3   2       52.00       47.13      2.46 o 
  28   3   2       10.17       12.89      1.66 o 
  29   3   2       16.44       16.87      1.73 o 
  30   3   2       30.28       30.90      2.23 o 
  31   3   2        4.11        2.24      1.18 o 
  32   3   2        7.53        8.66      1.59 o 
  33   3   2        0.45        0.14      1.12 o 
  34   3   2        1.75       -0.37      1.14 o 
  35   3   2        5.90        6.01      1.54 o 
  36   3   2       10.07       17.67      3.29 o 
  37   3   2       31.43       36.64      2.75 o 
  38   3   2        2.57        3.53      1.84 o 
   0   4   2      169.29      159.03      5.10 o 
   1   4   2       54.93       71.22      3.14 o 
   2   4   2      347.38      368.90      5.61 o 
   3   4   2       19.09       28.71      2.63 o 
   4   4   2       12.30        9.10      0.84 o 
   5   4   2       11.57       13.55      0.95 o 
   6   4   2        4.44        5.95      1.23 o 
   7   4   2      149.77      153.70      2.89 o 
   8   4   2      100.20       96.08      2.17 o 
   9   4   2      181.64      171.93      2.97 o 
  10   4   2       52.38       55.38      1.81 o 
  11   4   2      144.91      146.28      2.71 o 
  12   4   2      287.25      280.05      4.29 o 
  13   4   2       39.93       39.48      1.59 o 
  14   4   2      107.11      106.33      2.46 o 
  15   4   2      156.08      155.05      3.47 o 
  16   4   2       97.48       89.90      2.54 o 
  17   4   2      156.10      143.81      3.36 o 
  18   4   2      206.19      197.23      5.26 o 
  19   4   2       26.35       24.65      1.55 o 
  20   4   2       61.68       61.56      2.20 o 
  21   4   2        3.36        4.30      0.96 o 
  22   4   2       25.32       23.09      1.61 o 
  23   4   2        2.23        0.83      0.87 o 
  24   4   2        8.63       12.16      1.27 o 
  25   4   2       10.75        7.11      1.89 o 
  26   4   2       14.13       11.90      1.53 o 
  27   4   2        0.38        0.67      1.05 o 
  28   4   2       24.85       26.14      2.30 o 
  29   4   2        0.72        0.82      1.47 o 
  30   4   2        3.12        5.84      1.44 o 
  31   4   2       21.73       28.18      2.80 o 
  32   4   2        3.50        5.06      1.44 o 
  33   4   2        2.58        1.87      1.34 o 
  34   4   2        3.05        3.02      1.56 o 
  35   4   2       16.15       16.18      2.49 o 
  36   4   2        6.63       10.46      2.23 o 
   0   5   2       15.21       14.64      1.60 o 
   1   5   2       48.64       49.50      1.79 o 
   2   5   2       11.36       12.63      1.02 o 
   3   5   2       13.73       12.04      1.01 o 
   4   5   2       45.22       48.04      2.69 o 
   5   5   2      210.14      200.69      3.83 o 
   6   5   2       85.12       80.45      2.25 o 
   7   5   2       99.42       94.25      2.44 o 
   8   5   2        5.85        7.91      0.99 o 
   9   5   2      101.52       99.83      2.56 o 
  10   5   2       71.53       74.45      2.24 o 
  11   5   2       14.07       13.63      1.34 o 
  12   5   2      332.56      323.53      6.05 o 
  13   5   2       53.01       55.59      2.23 o 
  14   5   2       41.99       49.39      1.97 o 
  15   5   2       31.23       31.41      1.82 o 
  16   5   2        5.03        5.22      1.05 o 
  17   5   2       25.11       25.40      1.70 o 
  18   5   2       36.49       41.74      2.11 o 
  19   5   2       14.93       11.41      1.34 o 
  20   5   2       16.94       18.48      1.76 o 
  21   5   2       16.55       15.98      1.52 o 
  22   5   2        3.47        1.92      1.00 o 
  23   5   2       18.25       21.33      1.97 o 
  24   5   2        4.75        3.32      1.26 o 
  25   5   2        0.51        1.08      1.18 o 
  26   5   2        7.39        5.94      1.74 o 
  27   5   2        1.60        1.78      1.86 o 
  28   5   2        0.20       -0.37      1.42 o 
  29   5   2       15.83       18.69      2.47 o 
  30   5   2        3.48        4.61      1.97 o 
  31   5   2        1.38        2.70      1.76 o 
  32   5   2        7.38        9.75      2.42 o 
  33   5   2       18.63       27.33      3.67 o 
   0   6   2       10.57        7.18      1.28 o 
   1   6   2        3.75        4.05      0.80 o 
   2   6   2       20.30       19.66      1.33 o 
   3   6   2       18.33       19.01      1.44 o 
   4   6   2       80.38       77.06      2.43 o 
   5   6   2        4.74        4.25      0.97 o 
   6   6   2       23.00       24.65      2.10 o 
   7   6   2        1.90        0.35      1.11 o 
   8   6   2       14.48       15.14      1.68 o 
   9   6   2       16.53       15.95      1.73 o 
  10   6   2      130.63      130.94      4.10 o 
  11   6   2       25.48       28.22      2.22 o 
  12   6   2       13.34        9.37      1.57 o 
  13   6   2        6.04        6.35      1.45 o 
  14   6   2       32.12       30.88      2.32 o 
  15   6   2        7.49        7.62      1.47 o 
  16   6   2       22.23       17.77      3.30 o 
  17   6   2       27.45       20.49      3.44 o 
  18   6   2        6.71        7.27      1.84 o 
  19   6   2        7.27        8.71      1.93 o 
  20   6   2       27.07       33.51      2.96 o 
  21   6   2       10.16       10.11      2.05 o 
  22   6   2       16.70       18.05      2.43 o 
  23   6   2        5.63        3.11      1.87 o 
  24   6   2        4.89        6.76      2.00 o 
  25   6   2        1.22        1.71      1.75 o 
  26   6   2        1.87        1.57      1.75 o 
  27   6   2        0.29       -1.44      2.19 o 
  28   6   2       27.60       31.68      4.11 o 
   0   7   2       11.67       14.08      3.57 o 
   1   7   2       15.24       19.14      2.31 o 
   2   7   2       24.11       21.67      2.54 o 
   3   7   2        1.89        3.62      1.87 o 
   4   7   2       14.39       19.38      2.35 o 
   5   7   2        1.97        1.21      1.48 o 
   6   7   2       20.91       19.57      2.37 o 
   7   7   2        2.34        1.16      1.51 o 
   8   7   2       10.49        8.51      1.91 o 
   9   7   2       16.87       17.88      2.33 o 
  10   7   2        0.29       -1.41      1.41 o 
  11   7   2        0.63        0.89      1.50 o 
  12   7   2       27.50       29.63      3.77 o 
  13   7   2       13.16       14.06      2.20 o 
  14   7   2        6.57        2.99      1.76 o 
  15   7   2       21.92       22.65      2.30 o 
  16   7   2        2.82        4.25      1.89 o 
  17   7   2        1.14        1.61      1.76 o 
  18   7   2        6.99        7.01      2.13 o 
  19   7   2        4.19        4.33      2.15 o 
  20   7   2       10.08        8.79      2.20 o 
  21   7   2        2.86        1.14      3.11 o 
  22   7   2       11.14       16.87      3.42 o 
   0   8   2       11.41       11.08      3.86 o 
   1   8   2        1.30        6.15      3.64 o 
   2   8   2        5.64        6.19      2.54 o 
   3   8   2        2.01        2.91      3.34 o 
   4   8   2        0.24        0.76      2.42 o 
   5   8   2        4.87        5.13      2.40 o 
   6   8   2       10.44       14.58      5.74 o 
   7   8   2        5.10        6.46      2.03 o 
   8   8   2        0.28        0.85      4.43 o 
   9   8   2        4.24        3.58      2.41 o 
  10   8   2        1.25        5.34      2.45 o 
   2   0   3       64.56       62.88      4.35 o 
   4   0   3        1.07       -0.07      0.72 o 
   6   0   3       87.38       85.87      1.95 o 
   8   0   3      246.50      255.14      5.15 o 
  10   0   3      816.05      834.81     15.11 o 
  12   0   3        5.61        7.25      2.12 o 
  14   0   3     2082.72     2135.66     45.80 o 
  16   0   3      237.44      232.40      6.52 o 
  18   0   3       15.34       15.84      2.42 o 
  20   0   3      684.77      670.40     22.63 o 
  22   0   3      106.39       98.37      4.02 o 
  24   0   3      465.32      472.50     12.32 o 
  26   0   3       49.87       45.13      4.81 o 
  28   0   3      166.02      169.09      6.11 o 
  30   0   3        1.45        1.51      1.38 o 
  32   0   3       19.95       18.92      2.53 o 
  34   0   3        3.38        4.42      1.77 o 
  36   0   3        5.69        3.96      1.82 o 
  38   0   3       13.13       14.33      2.33 o 
  40   0   3        3.83        1.94      3.11 o 
   1   1   3     1302.57     1332.99     16.71 o 
   2   1   3     2048.53     2109.35     22.52 o 
   3   1   3      824.74      865.75      9.53 o 
   4   1   3       45.32       46.25      2.79 o 
   5   1   3      614.11      598.04      8.63 o 
   6   1   3      183.33      185.75      3.62 o 
   7   1   3      444.63      438.54     13.85 o 
   8   1   3       78.65       91.01      2.38 o 
   9   1   3      422.44      418.63      6.35 o 
  10   1   3      101.40      107.65      2.22 o 
  11   1   3      448.75      485.97      7.31 o 
  12   1   3      148.43      162.61      2.64 o 
  13   1   3       89.50       90.66      2.03 o 
  14   1   3       61.15       61.81      1.66 o 
  15   1   3      171.75      179.24      3.70 o 
  16   1   3       10.23        9.84      0.91 o 
  17   1   3        6.28        8.95      0.92 o 
  18   1   3       65.04       69.44      2.76 o 
  19   1   3        5.21        6.61      1.06 o 
  20   1   3       35.65       33.50      1.57 o 
  21   1   3        8.82        9.27      1.02 o 
  22   1   3      243.17      232.32      4.47 o 
  23   1   3      247.17      234.05      4.58 o 
  24   1   3       28.89       28.64      1.66 o 
  25   1   3       95.35       91.20      2.62 o 
  26   1   3      106.62      100.32      2.80 o 
  27   1   3       37.32       37.94      1.97 o 
  28   1   3       50.75       50.00      2.23 o 
  29   1   3       25.14       27.15      1.84 o 
  30   1   3       12.50       12.25      1.35 o 
  31   1   3        0.70        0.65      0.95 o 
  32   1   3        2.28        0.00      1.28 o 
  33   1   3        6.59        6.13      1.27 o 
  34   1   3        9.47       11.62      1.46 o 
  35   1   3       27.08       26.76      2.04 o 
  36   1   3        1.35        3.18      1.23 o 
  37   1   3       32.09       38.02      2.39 o 
  38   1   3       12.84       17.05      1.83 o 
  39   1   3        6.68        6.01      1.46 o 
  40   1   3        5.28        4.39      1.79 o 
   1   2   3      632.85      682.81      9.77 o 
   2   2   3     1035.99     1122.14     14.27 o 
   3   2   3     1042.57     1123.77     14.30 o 
   4   2   3      293.72      303.27      6.43 o 
   5   2   3      535.42      538.05      7.89 o 
   6   2   3       80.27       78.34      2.44 o 
   7   2   3       21.62       26.01      1.12 o 
   8   2   3       85.31       84.50      1.87 o 
   9   2   3       90.66       88.96      2.58 o 
  10   2   3      219.24      201.52      3.53 o 
  11   2   3      454.38      454.80      6.94 o 
  12   2   3       60.13       66.49      1.87 o 
  13   2   3       60.21       61.43      1.81 o 
  14   2   3      147.52      153.26      3.74 o 
  15   2   3      259.59      263.55      4.98 o 
  16   2   3      118.15      115.92      2.55 o 
  17   2   3       13.01       14.33      0.96 o 
  18   2   3       60.48       54.15      1.61 o 
  19   2   3       25.33       29.13      1.34 o 
  20   2   3       99.55      100.23      2.31 o 
  21   2   3      107.70       98.86      2.34 o 
  22   2   3       48.11       43.77      1.85 o 
  23   2   3       27.72       27.24      1.58 o 
  24   2   3       51.05       55.17      2.09 o 
  25   2   3       31.30       30.24      1.72 o 
  26   2   3       51.93       54.84      2.17 o 
  27   2   3      156.95      156.34      3.71 o 
  28   2   3       76.86       79.67      2.99 o 
  29   2   3       25.75       25.03      1.99 o 
  30   2   3        6.36        6.78      1.38 o 
  31   2   3        0.18       -0.32      1.05 o 
  32   2   3        6.24        5.74      1.36 o 
  33   2   3        3.24        1.31      1.18 o 
  34   2   3        6.36        5.07      1.96 o 
  35   2   3        5.08        4.73      1.42 o 
  36   2   3       13.42       17.24      2.74 o 
  37   2   3        0.70       -1.25      1.25 o 
  38   2   3        9.54       13.19      1.97 o 
  39   2   3       15.94       19.88      2.32 o 
   1   3   3      359.32      410.28      7.53 o 
   2   3   3       54.02       63.45      2.90 o 
   3   3   3       73.11       80.62      1.68 o 
   4   3   3      147.23      153.52      2.68 o 
   5   3   3      172.50      170.81      3.16 o 
   6   3   3      124.54      121.64      2.54 o 
   7   3   3       64.44       59.92      1.87 o 
   8   3   3      134.61      130.24      2.65 o 
   9   3   3      229.07      218.94      3.87 o 
  10   3   3      221.66      208.28      3.75 o 
  11   3   3       86.47       99.02      3.74 o 
  12   3   3       34.30       34.64      1.84 o 
  13   3   3       60.14       56.60      1.90 o 
  14   3   3      186.70      183.27      3.73 o 
  15   3   3      275.32      275.22      5.04 o 
  16   3   3       18.64       20.88      1.35 o 
  17   3   3      116.63      118.29      2.90 o 
  18   3   3       51.11       49.39      1.91 o 
  19   3   3       70.73       67.29      2.51 o 
  20   3   3        7.49        5.22      0.94 o 
  21   3   3      146.12      131.25      3.21 o 
  22   3   3        1.68        1.59      0.82 o 
  23   3   3       10.67        9.49      1.16 o 
  24   3   3       48.97       47.46      2.53 o 
  25   3   3       14.78       16.60      1.88 o 
  26   3   3       17.14       20.29      1.79 o 
  27   3   3       50.82       54.45      2.80 o 
  28   3   3       50.68       47.17      2.66 o 
  29   3   3        8.11        6.37      1.93 o 
  30   3   3        8.93       12.56      1.66 o 
  31   3   3       10.82       11.18      2.32 o 
  32   3   3        7.05        7.80      1.53 o 
  33   3   3       10.60       11.65      2.26 o 
  34   3   3        1.60        0.54      1.23 o 
  35   3   3        0.17       -1.01      1.44 o 
  36   3   3        4.90        7.18      1.71 o 
  37   3   3       10.00       14.23      2.07 o 
   1   4   3        5.76        8.68      0.93 o 
   2   4   3       39.69       38.92      4.10 o 
   3   4   3      164.45      162.83      3.12 o 
   4   4   3       42.88       40.31      2.26 o 
   5   4   3        0.45        1.17      0.81 o 
   6   4   3       14.08       10.71      1.97 o 
   7   4   3      131.75      141.97      3.82 o 
   8   4   3      265.41      253.22      7.30 o 
   9   4   3       20.81       22.82      1.40 o 
  10   4   3      126.60      121.55      2.98 o 
  11   4   3      359.35      346.33      6.10 o 
  12   4   3        5.95        7.26      0.99 o 
  13   4   3      146.01      140.32      3.29 o 
  14   4   3      135.57      134.99      3.47 o 
  15   4   3       20.61       22.16      1.50 o 
  16   4   3       27.51       27.45      1.64 o 
  17   4   3       91.87       94.51      4.06 o 
  18   4   3        6.75        5.29      0.99 o 
  19   4   3       17.27       16.03      1.36 o 
  20   4   3       14.44       10.36      1.18 o 
  21   4   3        1.08        0.94      0.98 o 
  22   4   3       25.91       25.09      1.68 o 
  23   4   3        8.40        6.31      1.14 o 
  24   4   3       31.91       28.56      1.98 o 
  25   4   3       16.70       15.01      1.51 o 
  26   4   3       11.62       14.29      1.70 o 
  27   4   3        0.68        0.31      1.16 o 
  28   4   3        4.73        3.28      1.24 o 
  29   4   3       13.33       14.21      1.78 o 
  30   4   3        3.73        3.56      1.37 o 
  31   4   3        1.95        2.42      1.36 o 
  32   4   3       16.39       21.00      2.16 o 
  33   4   3        1.00       -0.26      1.29 o 
  34   4   3        9.59       13.14      1.97 o 
  35   4   3        1.67        1.10      1.47 o 
   1   5   3       24.03       22.27      1.41 o 
   2   5   3      126.03      117.13      2.57 o 
   3   5   3       91.58       94.37      2.28 o 
   4   5   3        9.13        8.67      1.03 o 
   5   5   3      211.76      201.36      4.35 o 
   6   5   3        0.87        3.69      0.98 o 
   7   5   3        3.37        4.78      1.15 o 
   8   5   3       11.19       11.30      1.27 o 
   9   5   3       70.27       80.02      2.62 o 
  10   5   3       34.09       34.96      2.25 o 
  11   5   3       43.89       43.04      2.44 o 
  12   5   3        9.39        9.38      1.71 o 
  13   5   3        6.25        6.82      1.29 o 
  14   5   3       12.27       12.09      1.52 o 
  15   5   3       55.23       57.61      2.79 o 
  16   5   3       15.67       13.78      1.57 o 
  17   5   3       13.71       13.17      1.58 o 
  18   5   3        6.81        7.60      1.41 o 
  19   5   3       37.19       44.12      2.59 o 
  20   5   3       16.71       16.59      2.15 o 
  21   5   3       12.14       11.21      1.60 o 
  22   5   3       21.58       22.97      2.04 o 
  23   5   3        0.16        0.04      1.16 o 
  24   5   3        7.57        6.03      1.26 o 
  25   5   3        1.50       -0.65      1.04 o 
  26   5   3        3.38        3.88      1.27 o 
  27   5   3       13.98       14.26      1.68 o 
  28   5   3        1.28        2.18      1.70 o 
  29   5   3        0.72        0.77      1.66 o 
  30   5   3        8.13        9.31      2.15 o 
  31   5   3        0.78        2.67      1.85 o 
   1   6   3        3.68        2.25      0.88 o 
   2   6   3        1.43       -0.59      1.15 o 
   3   6   3       12.01       12.47      1.25 o 
   4   6   3        0.47       -0.13      0.93 o 
   5   6   3       18.89       15.78      1.51 o 
   6   6   3       33.35       30.01      3.63 o 
   7   6   3       24.87       26.69      2.11 o 
   8   6   3       50.33       49.96      2.45 o 
   9   6   3       18.80       18.77      1.64 o 
  10   6   3        0.56        0.48      1.00 o 
  11   6   3       41.56       43.78      2.68 o 
  12   6   3        0.55        0.69      1.17 o 
  13   6   3       42.87       43.57      2.67 o 
  14   6   3       72.89       75.64      4.27 o 
  15   6   3       34.21       40.12      3.23 o 
  16   6   3       21.53       22.32      2.56 o 
  17   6   3       28.38       30.21      5.57 o 
  18   6   3        1.18        0.86      1.59 o 
  19   6   3       17.22       13.40      2.94 o 
  20   6   3       20.06       17.03      2.35 o 
  21   6   3       17.76       16.16      3.00 o 
  22   6   3        0.01        0.15      2.24 o 
  23   6   3        6.16        4.58      2.61 o 
  24   6   3        0.30       -0.65      1.62 o 
  25   6   3        7.15        4.85      3.17 o 
  26   6   3        4.26        7.04      2.15 o 
  27   6   3        1.05       -1.45      2.46 o 
   1   7   3        0.46       -1.64      1.64 o 
   2   7   3       13.08       15.70      3.10 o 
   3   7   3        4.07        5.60      2.39 o 
   4   7   3       19.37       29.20      2.79 o 
   5   7   3        8.86       10.05      2.13 o 
   6   7   3       24.35       31.86      3.06 o 
   7   7   3       28.76       26.53      2.33 o 
   8   7   3        7.24        3.73      2.40 o 
   9   7   3        0.50        1.73      1.43 o 
  10   7   3       14.64       18.25      2.13 o 
  11   7   3       29.81       30.69      3.07 o 
  12   7   3        6.00        7.84      2.07 o 
  13   7   3       14.52       15.77      2.43 o 
  14   7   3        0.83        0.93      1.68 o 
  15   7   3        4.53        3.84      1.93 o 
  16   7   3        5.82        5.55      1.99 o 
  17   7   3       10.48       11.66      2.38 o 
  18   7   3        8.38        9.34      2.27 o 
  19   7   3        0.28        0.29      2.39 o 
  20   7   3        1.46       -2.26      2.26 o 
   0   0   4      218.45      220.23      4.80 o 
   2   0   4      117.67      128.95      2.49 o 
   4   0   4      317.22      315.89      5.58 o 
   6   0   4      806.58      824.99     13.15 o 
   8   0   4      143.03      143.98      3.04 o 
  10   0   4      403.76      407.34      7.02 o 
  12   0   4       92.50       99.75      2.44 o 
  14   0   4      133.56      134.64      5.89 o 
  16   0   4      230.66      223.90      6.54 o 
  18   0   4      268.46      281.62      7.95 o 
  20   0   4      198.85      198.95      6.53 o 
  22   0   4      158.48      141.88      7.43 o 
  24   0   4      412.34      397.09     13.54 o 
  26   0   4      103.51       98.09      4.42 o 
  28   0   4      170.77      166.97      5.21 o 
  30   0   4       23.78       25.56      2.42 o 
  32   0   4       13.44       14.05      3.22 o 
  34   0   4        5.14        5.75      1.78 o 
  36   0   4       22.12       20.61      2.53 o 
  38   0   4        0.47       -1.46      1.46 o 
   1   1   4      451.81      467.23     15.13 o 
   2   1   4     2440.15     2484.60     28.54 o 
   3   1   4      344.05      352.93      7.97 o 
   4   1   4      555.42      556.35      6.47 o 
   5   1   4      292.37      309.29      4.60 o 
   6   1   4      386.43      409.99      5.83 o 
   7   1   4      260.86      245.43      3.83 o 
   8   1   4       35.91       33.53      1.19 o 
   9   1   4      149.71      161.34      2.82 o 
  10   1   4       78.10       84.88      1.87 o 
  11   1   4       17.92       19.55      0.98 o 
  12   1   4      134.81      142.66      2.89 o 
  13   1   4       34.25       31.39      1.35 o 
  14   1   4       82.46       81.03      2.09 o 
  15   1   4       38.68       37.22      1.49 o 
  16   1   4       73.59       76.06      2.06 o 
  17   1   4       40.60       37.16      1.54 o 
  18   1   4        5.33        6.76      0.87 o 
  19   1   4       71.02       67.86      2.13 o 
  20   1   4        0.77        0.47      0.71 o 
  21   1   4        4.99        3.65      0.93 o 
  22   1   4      103.13       98.95      2.73 o 
  23   1   4      318.38      310.80      5.75 o 
  24   1   4       15.70       16.98      1.40 o 
  25   1   4        8.84       13.07      1.29 o 
  26   1   4       54.70       56.55      2.22 o 
  27   1   4       14.71       14.45      1.42 o 
  28   1   4       21.66       21.38      1.67 o 
  29   1   4       13.07       13.54      1.44 o 
  30   1   4        9.56        9.22      1.29 o 
  31   1   4        8.51        7.80      1.75 o 
  32   1   4        1.35        1.28      1.08 o 
  33   1   4        3.72        4.04      1.24 o 
  34   1   4        4.33        5.06      1.47 o 
  35   1   4       17.68       21.42      2.93 o 
  36   1   4        3.04       -0.51      1.29 o 
  37   1   4        2.28        1.19      1.43 o 
  38   1   4        0.06       -1.67      2.01 o 
   0   2   4      693.41      681.62     50.13 o 
   1   2   4      327.31      363.89      6.60 o 
   2   2   4      883.15      928.50     13.24 o 
   3   2   4     1873.37     1896.47     26.05 o 
   4   2   4      338.24      347.69     11.23 o 
   5   2   4       76.17       73.57      3.23 o 
   6   2   4       46.53       43.22      1.39 o 
   7   2   4       39.78       43.52      1.23 o 
   8   2   4      170.05      161.51      3.10 o 
   9   2   4       22.10       22.67      1.13 o 
  10   2   4       31.65       31.76      1.31 o 
  11   2   4       28.26       34.02      1.41 o 
  12   2   4       73.24       73.75      1.82 o 
  13   2   4        5.60        5.24      0.74 o 
  14   2   4       27.99       29.58      1.39 o 
  15   2   4       94.62       93.93      2.31 o 
  16   2   4      150.88      147.06      3.10 o 
  17   2   4        2.66        2.69      0.69 o 
  18   2   4       74.08       82.68      2.37 o 
  19   2   4      426.46      412.79      7.00 o 
  20   2   4       30.59       40.20      1.86 o 
  21   2   4       90.93       86.30      2.53 o 
  22   2   4       65.57       60.16      2.13 o 
  23   2   4       10.33        8.24      1.25 o 
  24   2   4       18.29       20.80      1.76 o 
  25   2   4       25.78       27.67      2.03 o 
  26   2   4       13.62       15.80      1.65 o 
  27   2   4       34.08       34.13      2.27 o 
  28   2   4       22.45       21.68      1.95 o 
  29   2   4        5.26        5.92      1.40 o 
  30   2   4        1.61        1.80      1.18 o 
  31   2   4        4.15        4.77      1.40 o 
  32   2   4        0.48        1.21      1.22 o 
  33   2   4        0.16       -1.36      1.36 o 
  34   2   4        4.25        1.87      1.50 o 
  35   2   4       10.56       12.06      1.80 o 
  36   2   4       36.28       45.04      2.97 o 
  37   2   4        2.64        5.33      1.68 o 
   0   3   4       87.19      103.02      4.38 o 
   1   3   4       21.75       24.17      1.47 o 
   2   3   4       15.04       14.23      1.42 o 
   3   3   4        3.03        3.54      0.85 o 
   4   3   4       22.50       23.36      1.19 o 
   5   3   4        5.66        5.88      1.21 o 
   6   3   4       42.13       38.49      2.36 o 
   7   3   4       24.57       24.46      1.44 o 
   8   3   4       85.72       80.43      2.45 o 
   9   3   4      140.66      128.36      3.28 o 
  10   3   4      116.01      117.40      3.48 o 
  11   3   4      186.30      167.87      4.42 o 
  12   3   4       83.20       78.38      2.32 o 
  13   3   4      321.18      308.10      5.57 o 
  14   3   4      166.01      169.64      3.69 o 
  15   3   4      153.58      143.05      3.94 o 
  16   3   4       82.95       77.69      2.39 o 
  17   3   4      139.09      129.92      3.17 o 
  18   3   4       75.80       71.68      2.33 o 
  19   3   4       98.92       89.85      2.62 o 
  20   3   4       36.49       36.58      2.24 o 
  21   3   4       40.74       40.15      2.00 o 
  22   3   4       31.01       30.18      1.80 o 
  23   3   4       37.11       38.37      2.01 o 
  24   3   4       42.72       40.07      2.07 o 
  25   3   4       39.70       39.73      3.32 o 
  26   3   4        5.40        6.11      1.38 o 
  27   3   4       25.02       24.08      2.07 o 
  28   3   4       59.60       64.32      3.07 o 
  29   3   4       20.03       21.34      2.02 o 
  30   3   4        4.78        5.10      1.42 o 
  31   3   4        0.07        0.91      1.19 o 
  32   3   4        4.44        3.85      1.44 o 
  33   3   4        5.21        2.73      1.85 o 
  34   3   4        4.23        2.87      1.49 o 
  35   3   4        0.71        2.67      1.44 o 
  36   3   4        0.43        2.46      1.67 o 
   0   4   4       71.77       67.93      3.34 o 
   1   4   4       63.85       65.35      2.67 o 
   2   4   4       65.19       69.39      2.47 o 
   3   4   4       13.14       14.65      1.42 o 
   4   4   4      152.49      142.20      3.90 o 
   5   4   4       11.83       13.54      1.52 o 
   6   4   4      147.56      145.03      4.70 o 
   7   4   4      298.48      282.87      6.19 o 
   8   4   4        7.24        7.56      1.31 o 
   9   4   4      133.52      128.67      3.76 o 
  10   4   4       91.12       93.75      3.21 o 
  11   4   4      137.32      141.33      8.99 o 
  12   4   4       21.45       19.87      1.74 o 
  13   4   4       23.93       23.43      1.85 o 
  14   4   4       18.03       21.43      1.80 o 
  15   4   4       14.61       15.25      1.42 o 
  16   4   4       30.39       29.94      1.85 o 
  17   4   4       13.08       12.38      1.89 o 
  18   4   4        1.16        0.79      0.84 o 
  19   4   4        0.09       -0.30      0.84 o 
  20   4   4       24.18       21.72      1.62 o 
  21   4   4        9.26        9.11      1.23 o 
  22   4   4        6.45        5.77      1.15 o 
  23   4   4       12.33        9.79      1.33 o 
  24   4   4        5.67        6.68      1.18 o 
  25   4   4        7.09        8.36      1.32 o 
  26   4   4       10.22       12.19      1.57 o 
  27   4   4        0.84        0.29      1.25 o 
  28   4   4       14.85       16.25      1.90 o 
  29   4   4       11.29       10.42      1.72 o 
  30   4   4        1.07        0.87      1.32 o 
  31   4   4       35.09       41.39      2.85 o 
  32   4   4        7.79        8.55      1.73 o 
  33   4   4       10.58       13.33      2.99 o 
   0   5   4        0.75        2.57      1.34 o 
   1   5   4       46.28       44.43      2.33 o 
   2   5   4       20.90       20.85      1.69 o 
   3   5   4       30.61       29.01      1.93 o 
   4   5   4        8.74        7.33      1.67 o 
   5   5   4       40.30       35.57      3.03 o 
   6   5   4       11.68       10.25      1.47 o 
   7   5   4       31.92       32.40      2.25 o 
   8   5   4        4.98        4.96      1.22 o 
   9   5   4        4.42        5.89      1.34 o 
  10   5   4       16.59       18.23      1.82 o 
  11   5   4       10.42       11.21      1.57 o 
  12   5   4       10.88       10.00      1.50 o 
  13   5   4       30.94       35.52      2.38 o 
  14   5   4       50.35       47.68      3.35 o 
  15   5   4       20.76       19.39      1.92 o 
  16   5   4       21.50       20.08      1.92 o 
  17   5   4       10.11       11.47      1.60 o 
  18   5   4       59.79       65.40      3.06 o 
  19   5   4       13.37       15.36      1.80 o 
  20   5   4       14.81       11.36      1.69 o 
  21   5   4        2.53        1.91      1.38 o 
  22   5   4        4.01        2.24      1.29 o 
  23   5   4        6.89        9.82      1.66 o 
  24   5   4       12.84       12.61      2.50 o 
  25   5   4        2.52        0.27      1.98 o 
  26   5   4        0.02        0.17      1.28 o 
  27   5   4        1.52        1.84      1.44 o 
  28   5   4        4.92        6.23      1.68 o 
  29   5   4       15.62       19.12      2.67 o 
  30   5   4        1.20        3.58      2.38 o 
   0   6   4        5.07        4.53      1.57 o 
   1   6   4        6.17        6.44      1.15 o 
   2   6   4       15.60       13.25      1.40 o 
   3   6   4        6.44        5.79      1.26 o 
   4   6   4       11.75       11.44      1.84 o 
   5   6   4        8.34        9.07      1.61 o 
   6   6   4        0.92        0.15      1.19 o 
   7   6   4       28.05       30.25      2.35 o 
   8   6   4       27.04       32.58      2.47 o 
   9   6   4        3.66        2.87      1.41 o 
  10   6   4       40.53       42.05      2.74 o 
  11   6   4        4.73        6.35      1.50 o 
  12   6   4        0.01       -0.07      1.25 o 
  13   6   4       13.77       15.55      1.90 o 
  14   6   4       41.36       48.31      2.95 o 
  15   6   4        3.83        6.08      2.96 o 
  16   6   4       12.55       14.30      2.09 o 
  17   6   4        5.81        8.88      1.68 o 
  18   6   4        1.70        2.29      1.44 o 
  19   6   4        0.38        0.35      1.35 o 
  20   6   4       28.64       33.52      2.61 o 
  21   6   4       14.44       14.27      2.39 o 
  22   6   4        9.07       10.15      2.14 o 
  23   6   4        5.14        0.67      1.73 o 
  24   6   4        2.62        0.76      1.75 o 
  25   6   4        2.38        5.52      2.41 o 
   0   7   4       13.93       19.84      3.66 o 
   1   7   4        1.25        1.87      1.29 o 
   2   7   4        6.17        7.75      1.54 o 
   3   7   4        4.33        5.63      1.43 o 
   4   7   4        4.86        6.06      1.47 o 
   5   7   4        2.26        0.28      1.37 o 
   6   7   4        7.65       10.55      2.25 o 
   7   7   4       12.81       14.05      2.40 o 
   8   7   4       14.01        8.84      2.13 o 
   9   7   4       40.03       48.78      4.30 o 
  10   7   4        2.28        2.66      1.97 o 
  11   7   4        3.50        5.09      2.06 o 
  12   7   4       37.97       37.50      3.46 o 
  13   7   4        6.26        7.57      2.18 o 
  14   7   4        1.20       -1.16      1.65 o 
  15   7   4        2.87        0.04      2.52 o 
  16   7   4        6.39        8.41      3.09 o 
  17   7   4        6.87       12.48      4.42 o 
   2   0   5       19.65       20.22      1.08 o 
   4   0   5       21.50       20.66      1.21 o 
   6   0   5        7.34        8.15      0.85 o 
   8   0   5       68.78       68.35      3.21 o 
  10   0   5      646.63      655.05     10.90 o 
  12   0   5       10.69       11.85      1.37 o 
  14   0   5       93.89       96.73      3.30 o 
  16   0   5       43.26       42.77      2.47 o 
  18   0   5        9.36       12.00      1.60 o 
  20   0   5       69.98       70.20      3.10 o 
  22   0   5      192.66      175.76      5.13 o 
  24   0   5       18.32       17.19      1.94 o 
  26   0   5       25.09       24.55      2.30 o 
  28   0   5       50.75       53.29      3.31 o 
  30   0   5       12.92       11.66      1.97 o 
  32   0   5       11.73       10.57      1.97 o 
  34   0   5       30.11       32.37      2.95 o 
  36   0   5        1.64       -1.30      1.64 o 
   1   1   5       79.28       77.39      2.29 o 
   2   1   5      314.44      343.78      4.16 o 
   3   1   5       32.76       41.08      2.09 o 
   4   1   5      292.25      296.47      3.66 o 
   5   1   5      128.41      139.99      2.08 o 
   6   1   5       14.11       14.86      0.81 o 
   7   1   5       64.87       77.80      1.76 o 
   8   1   5       77.02       83.13      1.96 o 
   9   1   5       39.22       44.92      1.56 o 
  10   1   5       77.49       82.77      2.44 o 
  11   1   5        5.70        6.08      0.74 o 
  12   1   5       25.98       28.01      1.26 o 
  13   1   5       48.74       51.97      1.63 o 
  14   1   5       45.81       50.43      2.07 o 
  15   1   5      103.23       97.87      2.26 o 
  16   1   5      112.52      111.17      2.46 o 
  17   1   5        2.37        3.95      0.95 o 
  18   1   5       55.59       61.06      2.12 o 
  19   1   5       65.94       70.50      2.29 o 
  20   1   5      200.39      202.84      4.27 o 
  21   1   5       68.77       75.83      4.28 o 
  22   1   5      136.45      133.85      4.01 o 
  23   1   5      124.42      123.69      3.28 o 
  24   1   5       18.13       19.25      1.63 o 
  25   1   5        1.75        0.15      0.91 o 
  26   1   5       21.62       21.45      1.69 o 
  27   1   5       12.81       13.51      1.63 o 
  28   1   5        0.68       -0.03      1.12 o 
  29   1   5       48.30       41.46      2.63 o 
  30   1   5        8.57        8.91      1.62 o 
  31   1   5        5.27        3.57      1.35 o 
  32   1   5        2.79        2.73      2.30 o 
  33   1   5        2.82        3.46      1.42 o 
  34   1   5        2.88        4.62      1.51 o 
  35   1   5       16.99       18.50      2.08 o 
  36   1   5        0.79        0.75      1.53 o 
  37   1   5        0.83        2.08      1.68 o 
   1   2   5      115.62      124.33      2.70 o 
   2   2   5      389.96      400.01     13.14 o 
   3   2   5      360.74      391.24      7.23 o 
   4   2   5      295.78      300.31      5.87 o 
   5   2   5        8.12        6.33      2.02 o 
   6   2   5        8.78        9.21      1.04 o 
   7   2   5       46.98       44.55      1.90 o 
   8   2   5      103.40      105.55      2.91 o 
   9   2   5       32.50       34.07      1.95 o 
  10   2   5        4.78        5.57      1.35 o 
  11   2   5       94.08       89.06      2.40 o 
  12   2   5       23.40       24.14      1.47 o 
  13   2   5        2.73        2.68      0.77 o 
  14   2   5       61.41       63.39      2.14 o 
  15   2   5      131.27      133.78      3.15 o 
  16   2   5       37.86       37.53      1.79 o 
  17   2   5       62.60       60.87      2.10 o 
  18   2   5        7.84        7.55      1.04 o 
  19   2   5       43.22       39.74      1.87 o 
  20   2   5        6.86        6.36      1.03 o 
  21   2   5       33.38       33.85      1.85 o 
  22   2   5       41.99       38.08      2.28 o 
  23   2   5       17.99       15.00      1.65 o 
  24   2   5        7.22        4.44      1.20 o 
  25   2   5        6.32        4.33      1.38 o 
  26   2   5        7.93        8.48      1.46 o 
  27   2   5       10.38        8.25      1.47 o 
  28   2   5       12.73       12.29      2.18 o 
  29   2   5        5.20        3.87      1.30 o 
  30   2   5        5.86        6.62      1.50 o 
  31   2   5        1.50        1.56      1.31 o 
  32   2   5       10.95       12.86      1.88 o 
  33   2   5        0.74       -0.68      1.24 o 
  34   2   5        4.52        4.32      1.56 o 
  35   2   5        0.65        0.88      1.40 o 
  36   2   5        4.31        8.41      2.06 o 
   1   3   5       81.28       79.47      2.30 o 
   2   3   5       29.46       29.48      1.78 o 
   3   3   5      122.31      127.83      3.30 o 
   4   3   5       61.20       65.46      2.67 o 
   5   3   5      215.44      219.07      5.17 o 
   6   3   5      231.93      230.60      6.41 o 
   7   3   5      207.42      202.17      4.91 o 
   8   3   5      129.80      123.35      3.66 o 
   9   3   5      196.24      186.36      3.97 o 
  10   3   5      266.60      253.60      4.93 o 
  11   3   5       25.96       27.01      1.61 o 
  12   3   5       21.08       21.95      1.47 o 
  13   3   5       20.31       18.06      1.37 o 
  14   3   5       32.20       33.49      1.82 o 
  15   3   5       95.18       92.12      4.20 o 
  16   3   5       30.11       29.38      1.73 o 
  17   3   5       36.63       34.72      1.87 o 
  18   3   5       14.13       16.06      1.74 o 
  19   3   5       52.35       51.64      2.16 o 
  20   3   5       45.38       41.60      2.51 o 
  21   3   5       24.27       24.17      1.72 o 
  22   3   5        2.84        2.76      1.00 o 
  23   3   5        9.50        8.09      1.24 o 
  24   3   5       19.78       22.33      1.69 o 
  25   3   5       45.21       51.77      2.82 o 
  26   3   5        1.90        1.87      1.19 o 
  27   3   5       14.15       15.32      1.80 o 
  28   3   5       21.88       22.18      2.13 o 
  29   3   5       42.91       38.16      2.58 o 
  30   3   5       34.03       41.07      2.76 o 
  31   3   5       11.06       13.00      1.87 o 
  32   3   5       12.00       12.43      2.12 o 
  33   3   5        1.99        2.86      1.53 o 
  34   3   5        8.06        7.64      1.98 o 
   1   4   5       20.67       21.73      1.55 o 
   2   4   5      103.94       97.30      3.04 o 
   3   4   5       68.43       64.39      2.75 o 
   4   4   5       22.05       21.99      1.87 o 
   5   4   5       46.71       47.87      2.66 o 
   6   4   5       23.60       20.69      1.86 o 
   7   4   5        4.85        7.19      1.32 o 
   8   4   5       46.44       42.48      2.49 o 
   9   4   5       11.81       13.95      1.61 o 
  10   4   5       48.87       45.66      2.62 o 
  11   4   5       27.80       27.08      2.05 o 
  12   4   5        5.52        4.31      1.22 o 
  13   4   5       88.52       82.15      3.90 o 
  14   4   5       11.42       13.18      1.60 o 
  15   4   5       31.52       30.67      2.20 o 
  16   4   5       11.20       10.60      1.49 o 
  17   4   5       11.96       12.17      1.56 o 
  18   4   5        2.03        1.22      1.10 o 
  19   4   5        1.92        2.46      1.19 o 
  20   4   5        9.77        9.06      1.46 o 
  21   4   5       16.56       14.34      2.13 o 
  22   4   5        6.50        7.81      1.81 o 
  23   4   5        1.74        2.60      1.25 o 
  24   4   5        5.22        5.58      1.42 o 
  25   4   5       13.05       12.47      1.72 o 
  26   4   5        4.78        3.00      1.42 o 
  27   4   5        2.16        0.15      1.14 o 
  28   4   5        8.77        5.78      1.61 o 
  29   4   5       14.13       13.03      2.65 o 
  30   4   5        5.14        2.92      1.75 o 
  31   4   5        7.79        8.35      2.01 o 
   1   5   5       10.12       10.59      1.30 o 
   2   5   5        3.86        1.85      0.98 o 
   3   5   5        8.21        6.63      1.28 o 
   4   5   5       12.33       13.20      1.72 o 
   5   5   5       57.32       53.68      3.36 o 
   6   5   5        3.49        2.13      1.21 o 
   7   5   5       14.95       15.43      1.78 o 
   8   5   5        7.03        5.95      1.42 o 
   9   5   5        1.09       -1.01      1.01 o 
  10   5   5       11.66       11.03      1.60 o 
  11   5   5        5.72        4.46      1.36 o 
  12   5   5        7.70        6.64      1.94 o 
  13   5   5        0.79        1.08      1.19 o 
  14   5   5        0.07        0.90      1.16 o 
  15   5   5       17.98       18.77      2.91 o 
  16   5   5        2.83        3.08      1.37 o 
  17   5   5        5.98        4.67      1.40 o 
  18   5   5        7.37        7.40      1.56 o 
  19   5   5       73.05       72.21      3.44 o 
  20   5   5        1.28        2.82      1.37 o 
  21   5   5        8.11        6.05      1.53 o 
  22   5   5       19.99       28.00      2.37 o 
  23   5   5        2.04        3.62      1.47 o 
  24   5   5        5.57        5.16      1.58 o 
  25   5   5        1.50        1.24      1.40 o 
  26   5   5       14.92       21.13      2.26 o 
  27   5   5        8.99       11.68      2.15 o 
   1   6   5        3.44        4.56      1.22 o 
   2   6   5        0.81        0.96      1.18 o 
   3   6   5        6.88        7.08      1.48 o 
   4   6   5        8.59       11.97      1.61 o 
   5   6   5       18.69       15.24      1.88 o 
   6   6   5       17.09       17.53      2.20 o 
   7   6   5        0.01        1.16      1.31 o 
   8   6   5       13.37       12.96      1.90 o 
   9   6   5        4.50        5.61      1.56 o 
  10   6   5       38.54       39.28      3.30 o 
  11   6   5        6.55        8.60      1.70 o 
  12   6   5        2.24        2.79      1.42 o 
  13   6   5       18.24       18.66      2.13 o 
  14   6   5        5.46        3.82      1.75 o 
  15   6   5        0.45        0.41      1.40 o 
  16   6   5        8.76        9.34      2.42 o 
  17   6   5       15.14       15.22      2.01 o 
  18   6   5        4.49        2.82      1.53 o 
  19   6   5        9.38        8.48      1.79 o 
  20   6   5        2.04        2.55      1.54 o 
  21   6   5        1.13       -0.29      1.63 o 
  22   6   5        1.43        0.41      1.64 o 
   1   7   5        3.65        5.14      1.47 o 
   2   7   5        5.59        4.35      1.52 o 
   3   7   5        6.77       10.52      1.76 o 
   4   7   5        2.47        2.79      1.44 o 
   5   7   5       16.75       17.31      1.97 o 
   6   7   5       34.18       36.85      3.74 o 
   7   7   5        5.50        6.75      1.61 o 
   8   7   5        3.44        5.98      1.78 o 
   9   7   5        5.91        7.90      1.89 o 
  10   7   5        8.28        8.13      2.34 o 
  11   7   5        3.26        8.81      4.18 o 
  12   7   5        3.44        3.52      3.57 o 
  13   7   5       22.53       29.85      6.08 o 
   0   0   6        0.78       -0.91      0.92 o 
   2   0   6       25.99       25.83      1.35 o 
   4   0   6      565.30      581.30      8.95 o 
   6   0   6      225.52      219.90      5.45 o 
   8   0   6      226.74      242.24      5.88 o 
  10   0   6       38.74       43.97      2.49 o 
  12   0   6       17.52       18.78      1.76 o 
  14   0   6       13.42       10.65      1.50 o 
  16   0   6       18.75       21.96      1.95 o 
  18   0   6       17.95       18.46      1.91 o 
  20   0   6       24.08       24.42      2.23 o 
  22   0   6      111.06      102.28      3.96 o 
  24   0   6        8.55        7.03      2.26 o 
  26   0   6        1.12        2.17      1.49 o 
  28   0   6       81.92       84.46      3.88 o 
  30   0   6       37.54       38.31      3.13 o 
  32   0   6        3.19       -1.29      2.33 o 
  34   0   6       18.74       15.69      3.82 o 
   0   1   6       16.57       19.58      1.20 o 
   1   1   6       16.75       17.83      0.94 o 
   2   1   6       10.00       11.54      0.81 o 
   3   1   6       43.75       43.89      1.39 o 
   4   1   6       92.08       97.32      1.97 o 
   5   1   6       10.58       11.56      0.82 o 
   6   1   6       90.61       92.49      1.92 o 
   7   1   6       39.84       45.93      1.40 o 
   8   1   6       49.93       49.23      1.67 o 
   9   1   6       45.09       46.39      1.55 o 
  10   1   6       10.45       10.38      1.01 o 
  11   1   6        1.80        2.81      0.78 o 
  12   1   6        3.13        3.19      0.81 o 
  13   1   6        9.58        9.85      1.02 o 
  14   1   6        7.48        8.00      1.12 o 
  15   1   6        6.45        7.34      1.01 o 
  16   1   6      140.18      142.32      3.12 o 
  17   1   6        2.00        2.47      0.88 o 
  18   1   6       33.01       35.80      2.00 o 
  19   1   6       94.35       92.95      2.85 o 
  20   1   6       74.76       78.98      2.69 o 
  21   1   6        1.57        1.75      1.36 o 
  22   1   6       39.67       38.87      2.16 o 
  23   1   6       32.26       30.27      2.01 o 
  24   1   6        1.62       -0.22      1.05 o 
  25   1   6        6.48        6.69      1.29 o 
  26   1   6       21.50       20.35      1.81 o 
  27   1   6        8.94        6.08      2.20 o 
  28   1   6        4.63        2.26      1.60 o 
  29   1   6       14.58       12.49      1.59 o 
  30   1   6        6.48        5.10      1.42 o 
  31   1   6        0.65       -1.13      1.19 o 
  32   1   6        0.58       -1.18      1.18 o 
  33   1   6        5.33        3.34      1.40 o 
  34   1   6        2.58        4.76      1.85 o 
   0   2   6      162.10      161.14      4.90 o 
   1   2   6       21.59       26.78      1.55 o 
   2   2   6       75.88       81.61      2.24 o 
   3   2   6      398.32      387.10      6.13 o 
   4   2   6      270.55      291.27      4.85 o 
   5   2   6      322.65      326.46      5.86 o 
   6   2   6       49.14       54.06      2.49 o 
   7   2   6       33.42       32.60      1.71 o 
   8   2   6       63.92       61.21      2.13 o 
   9   2   6       70.04       69.11      2.23 o 
  10   2   6       25.27       24.63      1.53 o 
  11   2   6        5.72        6.88      1.04 o 
  12   2   6       82.95       79.91      2.43 o 
  13   2   6        8.01        5.81      1.10 o 
  14   2   6       19.86       18.83      1.44 o 
  15   2   6       38.81       39.84      2.25 o 
  16   2   6      183.11      181.22      4.59 o 
  17   2   6      109.63      102.45      6.11 o 
  18   2   6        8.11        7.84      1.49 o 
  19   2   6      124.39      126.82      3.82 o 
  20   2   6       59.87       66.57      3.72 o 
  21   2   6      176.02      170.81      4.62 o 
  22   2   6        5.19        6.97      1.38 o 
  23   2   6       16.14       13.83      1.69 o 
  24   2   6        0.53        0.68      1.12 o 
  25   2   6       24.95       24.32      2.10 o 
  26   2   6        4.13        2.20      1.26 o 
  27   2   6        1.71        0.41      1.19 o 
  28   2   6       10.77       11.54      1.74 o 
  29   2   6       10.99       15.00      1.89 o 
  30   2   6        1.87        1.35      1.64 o 
  31   2   6        1.13        2.64      1.40 o 
  32   2   6        3.72        4.70      1.76 o 
  33   2   6        2.19        3.03      1.83 o 
   0   3   6       25.43       26.83      2.40 o 
   1   3   6       88.72       92.01      2.69 o 
   2   3   6       22.66       25.74      1.66 o 
   3   3   6       88.42       85.52      2.81 o 
   4   3   6      200.99      194.17      4.93 o 
   5   3   6       84.62       87.92      3.19 o 
   6   3   6       10.78       14.71      1.63 o 
   7   3   6       24.19       26.29      2.00 o 
   8   3   6       36.73       33.89      2.51 o 
   9   3   6      102.70      106.51      4.07 o 
  10   3   6       10.57        9.24      1.46 o 
  11   3   6       42.53       41.99      2.48 o 
  12   3   6       10.38        9.15      1.39 o 
  13   3   6       61.02       60.94      3.68 o 
  14   3   6       12.13       12.02      1.56 o 
  15   3   6       14.52       17.75      1.76 o 
  16   3   6        8.09        3.26      1.22 o 
  17   3   6       17.58       17.74      2.09 o 
  18   3   6       20.51       19.28      2.28 o 
  19   3   6        1.54        2.61      1.12 o 
  20   3   6        2.39        3.05      1.87 o 
  21   3   6       15.59       13.93      1.68 o 
  22   3   6        6.61        5.00      1.42 o 
  23   3   6        8.27        9.67      2.04 o 
  24   3   6        0.55        0.93      1.16 o 
  25   3   6        8.17        5.64      1.40 o 
  26   3   6        2.45        1.24      1.24 o 
  27   3   6        1.14        1.97      1.39 o 
  28   3   6       17.16       18.77      2.09 o 
  29   3   6       14.97       15.67      2.02 o 
  30   3   6        2.06        0.26      1.35 o 
  31   3   6        1.50        1.06      1.59 o 
   0   4   6       57.62       55.31      3.45 o 
   1   4   6       24.97       22.96      1.67 o 
   2   4   6        4.98        5.03      1.33 o 
   3   4   6        2.49        3.16      1.31 o 
   4   4   6       21.68       17.47      1.89 o 
   5   4   6        9.37        7.48      1.47 o 
   6   4   6        0.30        1.12      1.24 o 
   7   4   6      122.58      112.04      4.08 o 
   8   4   6        5.66        4.94      1.37 o 
   9   4   6       29.71       29.75      2.28 o 
  10   4   6       10.08        8.03      1.52 o 
  11   4   6       26.76       30.79      2.28 o 
  12   4   6       18.92       16.27      1.78 o 
  13   4   6        1.58        1.38      1.16 o 
  14   4   6        2.17        1.72      1.52 o 
  15   4   6        4.63        6.81      1.39 o 
  16   4   6        4.33        3.06      1.24 o 
  17   4   6       23.07       24.08      2.75 o 
  18   4   6       34.18       33.57      2.41 o 
  19   4   6        3.34        3.95      1.28 o 
  20   4   6       23.53       25.04      2.16 o 
  21   4   6       13.79       11.69      1.69 o 
  22   4   6        6.43        6.31      1.81 o 
  23   4   6        6.73        9.63      2.46 o 
  24   4   6        9.02        9.50      2.22 o 
  25   4   6       14.47       18.01      2.49 o 
  26   4   6        7.99        8.66      2.05 o 
  27   4   6        4.97        6.88      2.00 o 
  28   4   6        9.62        9.00      2.69 o 
   0   5   6       23.38       19.66      2.37 o 
   1   5   6        1.70        2.45      1.11 o 
   2   5   6       19.04       19.29      1.68 o 
   3   5   6        4.96        4.86      1.27 o 
   4   5   6       14.78       15.39      1.74 o 
   5   5   6        1.26        0.44      1.10 o 
   6   5   6       18.18       18.83      2.05 o 
   7   5   6        0.89        1.96      1.27 o 
   8   5   6        9.60        8.46      1.62 o 
   9   5   6        3.18        4.27      1.44 o 
  10   5   6       16.68       17.40      2.00 o 
  11   5   6        6.42        3.09      1.41 o 
  12   5   6        2.36        0.90      1.21 o 
  13   5   6       19.76       17.90      2.13 o 
  14   5   6        2.32       -0.23      1.24 o 
  15   5   6        0.12       -0.39      1.20 o 
  16   5   6       30.77       31.43      2.64 o 
  17   5   6       11.96        8.10      1.65 o 
  18   5   6       13.41       12.48      1.84 o 
  19   5   6        5.14        7.30      1.64 o 
  20   5   6        5.45        5.88      1.62 o 
  21   5   6        0.09       -0.08      1.36 o 
  22   5   6        0.32        0.43      1.39 o 
  23   5   6        6.19        6.04      3.09 o 
  24   5   6        2.25        1.59      2.08 o 
   0   6   6        0.23        0.24      1.64 o 
   1   6   6        9.63        9.92      1.68 o 
   2   6   6        2.04       -0.13      1.23 o 
   3   6   6        5.93        5.05      1.43 o 
   4   6   6        7.38        5.28      1.49 o 
   5   6   6        2.82        2.21      1.31 o 
   6   6   6        3.14        3.06      1.39 o 
   7   6   6       26.10       27.05      2.50 o 
   8   6   6        5.49        2.76      1.62 o 
   9   6   6       11.94        8.48      1.86 o 
  10   6   6        2.72        0.26      1.43 o 
  11   6   6       10.80        9.99      1.87 o 
  12   6   6        2.80        3.01      1.59 o 
  13   6   6        7.95        8.44      1.87 o 
  14   6   6       18.16       19.11      2.24 o 
  15   6   6        0.25        1.16      1.49 o 
  16   6   6        1.38        1.55      1.73 o 
  17   6   6        0.53        0.85      1.68 o 
  18   6   6        7.93        8.50      2.13 o 
   0   7   6       17.24       14.36      4.11 o 
   1   7   6        4.38        6.00      2.36 o 
   2   0   7        5.33        3.58      1.13 o 
   4   0   7       53.20       55.38      3.02 o 
   6   0   7       59.57       64.76      4.01 o 
   8   0   7       89.54       96.52      3.28 o 
  10   0   7       45.75       49.82      3.26 o 
  12   0   7        6.57        6.19      1.37 o 
  14   0   7       16.47       14.18      1.77 o 
  16   0   7        0.63        0.75      1.23 o 
  18   0   7      100.99      102.88      3.97 o 
  20   0   7      102.71      113.90      4.29 o 
  22   0   7       27.19       25.32      2.81 o 
  24   0   7       13.15       19.07      3.02 o 
  26   0   7        2.70        2.11      1.95 o 
  28   0   7        3.61        3.03      2.15 o 
  30   0   7        6.68        4.74      2.66 o 
  32   0   7        5.82        8.45      3.42 o 
   1   1   7       10.84       13.72      1.12 o 
   2   1   7       66.83       75.03      1.98 o 
   3   1   7       45.16       49.42      1.69 o 
   4   1   7      109.86      117.44      4.13 o 
   5   1   7       10.37       11.70      1.00 o 
   6   1   7       13.35       15.54      1.11 o 
   7   1   7        8.52       10.60      0.99 o 
   8   1   7       21.60       25.96      1.46 o 
   9   1   7       64.85       60.32      2.21 o 
  10   1   7       17.75       18.95      1.56 o 
  11   1   7        5.81        5.73      1.07 o 
  12   1   7        3.14        0.98      0.92 o 
  13   1   7        5.24        6.46      1.14 o 
  14   1   7       16.67       17.96      1.51 o 
  15   1   7        4.46        3.65      1.04 o 
  16   1   7       59.97       61.86      2.57 o 
  17   1   7        7.74        7.69      1.29 o 
  18   1   7       69.45       69.81      2.67 o 
  19   1   7       10.58       13.18      1.51 o 
  20   1   7       38.77       40.69      2.26 o 
  21   1   7       57.07       58.45      3.15 o 
  22   1   7       68.29       69.37      2.90 o 
  23   1   7        1.71       -0.04      1.14 o 
  24   1   7        1.34       -0.08      1.25 o 
  25   1   7        5.25        2.43      1.26 o 
  26   1   7        0.85       -1.16      1.16 o 
  27   1   7        3.34        0.79      1.63 o 
  28   1   7        2.23        1.81      1.33 o 
  29   1   7        7.05        7.19      1.68 o 
  30   1   7        8.70        8.01      1.63 o 
  31   1   7        7.09        4.90      1.72 o 
   1   2   7        1.19        2.90      0.99 o 
   2   2   7        0.42       -0.03      0.92 o 
   3   2   7       40.96       44.37      2.23 o 
   4   2   7       30.21       31.20      1.92 o 
   5   2   7       15.11       14.60      1.46 o 
   6   2   7        5.55        4.83      1.47 o 
   7   2   7       68.83       72.66      2.87 o 
   8   2   7       91.79       89.45      3.71 o 
   9   2   7       25.22       30.10      2.03 o 
  10   2   7       36.80       37.95      1.99 o 
  11   2   7       17.69       15.79      1.44 o 
  12   2   7        2.10        2.58      1.03 o 
  13   2   7        3.31        2.97      1.05 o 
  14   2   7       22.37       19.70      1.63 o 
  15   2   7       18.21       19.73      1.63 o 
  16   2   7       36.61       40.85      2.47 o 
  17   2   7       16.56       15.73      1.71 o 
  18   2   7        2.66        0.80      1.15 o 
  19   2   7        2.97        3.66      1.25 o 
  20   2   7       14.44       15.90      1.81 o 
  21   2   7        7.65        6.81      1.47 o 
  22   2   7       45.08       45.29      3.12 o 
  23   2   7        0.34        2.08      1.32 o 
  24   2   7        2.11        0.79      1.30 o 
  25   2   7        2.99        2.19      1.40 o 
  26   2   7        9.42        5.63      1.60 o 
  27   2   7        4.46        3.52      1.44 o 
  28   2   7        0.02       -1.39      1.39 o 
  29   2   7        0.76       -1.28      1.28 o 
  30   2   7        4.29        1.54      1.64 o 
   1   3   7       91.73       85.68      2.67 o 
   2   3   7        5.46        8.21      1.40 o 
   3   3   7       77.20       77.17      2.84 o 
   4   3   7       85.60       83.67      2.95 o 
   5   3   7      167.20      161.48      4.16 o 
   6   3   7       80.14       83.96      3.34 o 
   7   3   7       17.79       20.26      1.94 o 
   8   3   7       73.61       77.37      3.24 o 
   9   3   7       20.21       19.27      1.91 o 
  10   3   7       24.07       24.53      2.07 o 
  11   3   7        8.54       10.08      1.55 o 
  12   3   7       25.10       24.28      2.47 o 
  13   3   7        0.26       -0.47      1.28 o 
  14   3   7       32.24       32.98      2.82 o 
  15   3   7        1.35        1.34      1.39 o 
  16   3   7        7.43        6.71      1.73 o 
  17   3   7        1.03       -1.20      1.20 o 
  18   3   7       28.14       31.65      2.86 o 
  19   3   7       14.25       16.79      2.23 o 
  20   3   7        6.04        5.82      1.78 o 
  21   3   7        1.94       -0.53      1.50 o 
  22   3   7        1.98        3.01      1.63 o 
  23   3   7        4.46        3.51      1.74 o 
  24   3   7        1.74        2.67      2.54 o 
  25   3   7        0.10       -0.59      1.57 o 
  26   3   7        5.11        5.04      1.96 o 
  27   3   7        1.36        1.75      2.09 o 
  28   3   7        3.42        4.03      2.40 o 
   1   4   7        2.47        2.09      1.00 o 
   2   4   7        3.57        1.88      1.14 o 
   3   4   7        6.06        5.83      1.28 o 
   4   4   7        5.97        2.39      1.10 o 
   5   4   7       12.07        9.38      1.42 o 
   6   4   7        7.58        8.45      1.40 o 
   7   4   7       16.07       15.63      1.97 o 
   8   4   7       47.14       46.56      3.98 o 
   9   4   7       18.98       18.79      2.03 o 
  10   4   7        2.07        2.71      1.30 o 
  11   4   7       11.28        9.04      1.62 o 
  12   4   7        2.00        4.35      2.15 o 
  13   4   7        7.88        6.21      2.12 o 
  14   4   7        0.29        0.39      1.16 o 
  15   4   7        7.08        3.88      1.69 o 
  16   4   7       17.42       17.11      2.38 o 
  17   4   7       22.98       26.64      3.29 o 
  18   4   7        1.73        0.86      1.90 o 
  19   4   7        5.16        2.43      2.17 o 
  20   4   7        2.59        2.67      1.76 o 
  21   4   7       17.11       17.58      2.51 o 
  22   4   7        0.14        0.97      1.69 o 
  23   4   7        1.05       -1.00      1.63 o 
  24   4   7        4.11        2.98      3.12 o 
  25   4   7       15.16       15.46      3.00 o 
   1   5   7        2.02        2.19      1.27 o 
   2   5   7       11.91       11.51      1.67 o 
   3   5   7        6.18        6.11      1.46 o 
   4   5   7        4.35        2.09      1.25 o 
   5   5   7       10.85        8.57      1.57 o 
   6   5   7        7.70        6.03      1.44 o 
   7   5   7        3.40        2.43      1.32 o 
   8   5   7       12.71       12.30      1.91 o 
   9   5   7        2.37        3.16      1.50 o 
  10   5   7        1.77        1.45      1.38 o 
  11   5   7        0.96        3.34      1.56 o 
  12   5   7        0.61        0.73      1.37 o 
  13   5   7        2.88        2.63      1.48 o 
  14   5   7        5.02        4.08      1.56 o 
  15   5   7        1.27        0.59      1.27 o 
  16   5   7        1.00        0.62      1.39 o 
  17   5   7        8.83        7.40      1.76 o 
  18   5   7        2.70        3.01      1.77 o 
  19   5   7       21.53       20.99      3.30 o 
  20   5   7        1.84       -0.53      2.07 o 
   1   6   7        4.42        3.30      1.48 o 
   2   6   7        5.31        7.49      1.66 o 
   3   6   7        3.78        1.13      1.43 o 
   4   6   7        2.57        0.33      1.40 o 
   5   6   7        4.23        1.26      1.37 o 
   6   6   7        5.16        7.87      1.70 o 
   7   6   7        3.88        5.59      1.58 o 
   8   6   7       20.16       22.48      2.46 o 
   9   6   7        3.66        1.99      1.97 o 
  10   6   7        7.98        6.53      2.12 o 
  11   6   7        1.08        2.50      1.89 o 
   0   0   8       20.44       16.75      3.20 o 
   2   0   8       15.18       15.26      3.44 o 
   4   0   8      123.72      121.48      4.98 o 
   6   0   8       27.62       27.02      2.24 o 
   8   0   8       37.28       37.84      2.25 o 
  10   0   8        4.73        2.67      1.18 o 
  12   0   8        2.02        0.46      1.07 o 
  14   0   8        4.71        1.38      1.39 o 
  16   0   8       16.18       17.64      4.84 o 
  18   0   8        0.05        1.24      1.68 o 
  20   0   8        3.95        2.57      1.85 o 
  22   0   8       38.25       37.73      3.76 o 
  24   0   8        0.01       -0.78      3.38 o 
  26   0   8        0.45        1.21      3.40 o 
  28   0   8        3.20       -1.82      2.05 o 
   0   1   8       15.87       20.50      3.55 o 
   1   1   8        4.36        6.71      1.46 o 
   2   1   8        1.41        1.43      1.98 o 
   3   1   8        1.25        0.66      1.13 o 
   4   1   8       34.79       36.28      1.99 o 
   5   1   8       73.90       75.53      3.18 o 
   6   1   8       55.68       61.72      3.98 o 
   7   1   8        6.98       11.51      1.74 o 
   8   1   8       71.53       69.35      2.48 o 
   9   1   8        5.53        5.50      1.17 o 
  10   1   8        2.38        2.86      1.06 o 
  11   1   8        6.01        5.90      1.35 o 
  12   1   8        6.62        7.54      1.40 o 
  13   1   8        3.45        2.50      1.08 o 
  14   1   8        4.90        5.71      1.22 o 
  15   1   8        2.33        1.45      1.09 o 
  16   1   8       21.89       23.03      1.80 o 
  17   1   8       45.78       47.01      2.48 o 
  18   1   8       53.93       52.58      2.64 o 
  19   1   8       11.42       10.74      1.54 o 
  20   1   8       35.28       31.83      2.19 o 
  21   1   8        7.58        5.57      1.41 o 
  22   1   8        2.21        2.09      1.28 o 
  23   1   8        9.51        8.49      1.58 o 
  24   1   8        1.92        1.68      1.33 o 
  25   1   8        0.40        0.51      1.30 o 
  26   1   8        6.59        3.45      2.00 o 
  27   1   8        1.60        0.64      1.41 o 
   0   2   8       32.45       29.30      3.10 o 
   1   2   8       12.78       12.59      2.64 o 
   2   2   8       14.33       14.08      1.70 o 
   3   2   8        7.97       10.15      1.63 o 
   4   2   8       21.50       23.31      2.07 o 
   5   2   8      121.61      123.21      4.04 o 
   6   2   8        1.69        3.71      1.60 o 
   7   2   8       38.28       38.64      2.60 o 
   8   2   8       35.54       35.81      2.51 o 
   9   2   8       17.17       15.14      1.88 o 
  10   2   8        1.05        0.47      1.46 o 
  11   2   8        2.53        1.67      1.47 o 
  12   2   8       29.59       26.66      2.59 o 
  13   2   8        5.85        7.66      1.81 o 
  14   2   8        3.04        3.44      1.63 o 
  15   2   8        5.11        4.04      1.70 o 
  16   2   8       29.95       35.51      5.22 o 
  17   2   8       33.31       24.67      4.26 o 
  18   2   8       16.27       17.60      2.08 o 
  19   2   8       20.11       19.91      2.17 o 
  20   2   8       20.37       20.22      2.20 o 
  21   2   8       47.21       42.30      2.63 o 
  22   2   8        1.27        0.79      1.28 o 
  23   2   8        1.69       -0.62      1.28 o 
  24   2   8        0.47        0.08      2.31 o 
  25   2   8        1.68        0.15      1.31 o 
  26   2   8        0.11       -1.57      1.57 o 
   0   3   8       12.47       13.03      2.53 o 
   1   3   8       40.29       40.87      2.73 o 
   2   3   8       15.63       13.53      1.63 o 
   3   3   8       11.54       11.18      1.57 o 
   4   3   8       42.43       35.66      2.30 o 
   5   3   8       51.77       50.60      3.03 o 
   6   3   8       25.12       19.85      2.04 o 
   7   3   8        3.09        4.39      1.50 o 
   8   3   8        2.61        1.42      1.38 o 
   9   3   8       24.13       23.55      2.20 o 
  10   3   8        1.87        2.28      1.57 o 
  11   3   8        3.89        1.01      1.56 o 
  12   3   8        1.67        0.55      2.50 o 
  13   3   8        1.34        1.36      1.54 o 
  14   3   8        2.67        1.53      1.59 o 
  15   3   8        3.24        2.96      1.66 o 
  16   3   8       10.32       10.66      2.10 o 
  17   3   8        3.83        2.31      1.71 o 
  18   3   8        4.48        3.95      2.52 o 
  19   3   8       20.85       16.18      2.41 o 
  20   3   8       10.03       13.99      2.27 o 
  21   3   8        8.78        4.35      1.99 o 
  22   3   8        3.39        2.80      1.80 o 
  23   3   8        2.40       -1.42      1.62 o 
  24   3   8        0.21        0.53      2.06 o 
   0   4   8        2.55        1.12      2.85 o 
   1   4   8        5.59        2.19      1.99 o 
   2   4   8        4.54        3.91      1.38 o 
   3   4   8        0.16        0.93      1.27 o 
   4   4   8       19.51       16.69      1.85 o 
   5   4   8       20.10       18.89      2.18 o 
   6   4   8       22.14       21.19      1.99 o 
   7   4   8       26.89       23.92      2.12 o 
   8   4   8        0.71       -0.18      1.29 o 
   9   4   8        1.53        1.66      1.42 o 
  10   4   8        0.40       -0.07      1.50 o 
  11   4   8        2.08       -0.85      1.55 o 
  12   4   8        3.07        3.98      1.81 o 
  13   4   8        2.69        2.62      1.63 o 
  14   4   8        0.35        0.38      1.57 o 
  15   4   8        5.47        5.25      1.94 o 
  16   4   8        0.64       -1.30      2.19 o 
  17   4   8       11.86       14.72      2.38 o 
  18   4   8       11.38       14.30      2.46 o 
  19   4   8        2.44        0.77      2.12 o 
  20   4   8        6.73        9.55      2.71 o 
   0   5   8       11.16        9.15      2.68 o 
   1   5   8        0.76        2.07      1.44 o 
   2   5   8        1.15        1.42      1.37 o 
   3   5   8        3.77        3.06      1.43 o 
   4   5   8        3.10        3.16      1.42 o 
   5   5   8        2.81        2.10      1.45 o 
   6   5   8        3.47        4.91      1.50 o 
   7   5   8        5.87        5.20      1.58 o 
   8   5   8        3.96        2.23      1.48 o 
   9   5   8       15.39       16.86      2.04 o 
  10   5   8        6.53        7.26      2.23 o 
  11   5   8        7.58        5.57      1.80 o 
  12   5   8        1.09        2.37      2.23 o 
  13   5   8        2.97        2.57      2.17 o 
   2   0   9        1.25        2.51      1.69 o 
   4   0   9       56.62       63.51      3.74 o 
   6   0   9       72.21       77.13      5.91 o 
   8   0   9       16.80       17.48      3.61 o 
  10   0   9        0.56       -2.03      2.03 o 
  12   0   9        2.00        1.92      2.51 o 
  14   0   9       12.05       12.82      3.41 o 
  16   0   9        4.32        2.47      2.71 o 
  18   0   9       99.46       89.94      5.06 o 
  20   0   9       16.90       16.29      2.87 o 
  22   0   9       31.20       31.66      3.72 o 
   1   1   9        7.61        9.25      2.19 o 
   2   1   9        6.23        6.13      2.06 o 
   3   1   9        8.15        9.71      2.20 o 
   4   1   9       13.09       13.08      2.47 o 
   5   1   9        1.23        0.86      1.75 o 
   6   1   9       18.63       21.06      3.64 o 
   7   1   9        0.41        0.50      1.44 o 
   8   1   9       14.32       14.53      3.45 o 
   9   1   9        4.15        2.07      1.56 o 
  10   1   9        4.71        3.17      1.70 o 
  11   1   9        7.90        2.13      1.77 o 
  12   1   9        1.13       -0.65      1.09 o 
  13   1   9        1.84        2.89      1.63 o 
  14   1   9        4.32        6.47      1.63 o 
  15   1   9        3.98        2.59      1.36 o 
  16   1   9       12.33        7.96      1.67 o 
  17   1   9        0.81        0.30      1.34 o 
  18   1   9        5.18        7.34      1.71 o 
  19   1   9        8.17        8.02      1.76 o 
  20   1   9        3.67        2.20      1.70 o 
  21   1   9       17.10       15.39      2.31 o 
  22   1   9        0.49       -0.76      1.60 o 
   1   2   9        4.84        5.51      2.19 o 
   2   2   9       21.92       25.20      3.27 o 
   3   2   9       22.55       24.29      3.41 o 
   4   2   9       12.06       12.89      6.56 o 
   5   2   9        0.53       -1.77      1.77 o 
   6   2   9        3.57        5.39      1.71 o 
   7   2   9       29.20       24.78      2.62 o 
   8   2   9       19.78       14.37      1.96 o 
   9   2   9        3.64        2.43      1.50 o 
  10   2   9       10.58        7.93      1.75 o 
  11   2   9        0.37        0.27      1.29 o 
  12   2   9        0.23       -0.12      1.36 o 
  13   2   9        4.37        2.46      1.54 o 
  14   2   9        1.61        1.24      1.71 o 
  15   2   9        1.08        1.40      1.74 o 
  16   2   9        9.99       11.68      2.24 o 
  17   2   9        2.40        4.03      2.21 o 
  18   2   9        1.43       -0.40      1.72 o 
  19   2   9        2.17        2.04      1.85 o 
  20   2   9        9.08        8.33      2.20 o 
  21   2   9        5.23        1.15      1.89 o 
   1   3   9        0.87        0.46      2.01 o 
   2   3   9        0.93        4.15      2.20 o 
   3   3   9        7.79        6.57      2.35 o 
   4   3   9       11.19       12.86      2.49 o 
   5   3   9       17.73       17.23      2.15 o 
   6   3   9       22.59       22.73      2.35 o 
   7   3   9       17.12       15.34      2.08 o 
   8   3   9        3.05        2.17      1.49 o 
   9   3   9        4.70        3.17      1.96 o 
  10   3   9        9.38        7.03      1.72 o 
  11   3   9        3.39        5.38      1.67 o 
  12   3   9        3.27        3.04      1.59 o 
  13   3   9        0.48        1.15      1.50 o 
  14   3   9        4.63        3.68      1.95 o 
  15   3   9        2.78        3.47      2.06 o 
  16   3   9        7.90        6.79      2.18 o 
  17   3   9        3.30        5.60      2.04 o 
   1   4   9        5.84        8.72      2.17 o 
   2   4   9        8.87        7.55      2.13 o 
   3   4   9        6.58        5.79      2.06 o 
   4   4   9        0.85        3.04      1.66 o 
   5   4   9        5.54        5.15      1.69 o 
   6   4   9       18.24       15.07      2.20 o 
   7   4   9       14.30       12.63      2.06 o 
   8   4   9        7.12        8.19      2.12 o 
   9   4   9        5.61        3.34      1.73 o 
  10   4   9        2.28        2.91      1.63 o 
  11   4   9        1.98        4.80      1.91 o 
  12   4   9        1.51        2.76      1.70 o 
   6   0  10        0.70        8.46      3.04 o 
   8   0  10        1.54        1.56      2.76 o 
  10   0  10        8.96       12.56      3.72 o 
  12   0  10        1.62        2.28      2.89 o 
  14   0  10        0.90        5.45      3.17 o 
   0   1  10        2.75        3.85      2.90 o 
   1   1  10        3.38        5.89      2.20 o 
   2   1  10       13.50       12.52      2.56 o 
   3   1  10        6.96        8.63      2.32 o 
   4   1  10        2.70        1.20      1.94 o 
   5   1  10       15.47       12.16      2.75 o 
   6   1  10       32.01       30.84      8.03 o 
   7   1  10       20.42       21.21      3.06 o 
   8   1  10       10.72       13.98      2.74 o 
   9   1  10        0.75        0.93      1.92 o 
  10   1  10        0.02        1.00      1.97 o 
  11   1  10        0.47        1.44      2.79 o 
  12   1  10        3.15       -0.02      2.78 o 
  13   1  10        2.41        2.35      3.05 o 
  14   1  10        1.69       -1.81      2.61 o 
  15   1  10        1.80        1.71      3.05 o 
   0   2  10       10.45       10.99      3.69 o 
   1   2  10        4.18        7.24      2.30 o 
   2   2  10        4.11        6.64      2.38 o 
   3   2  10       10.74       11.74      2.90 o 
   4   2  10        0.08        3.15      2.12 o 
   5   2  10        5.22        7.50      2.61 o 
   6   2  10        6.43        6.00      2.24 o 
   7   2  10        6.25        6.41      2.34 o 
   8   2  10        2.33        0.88      2.02 o 
   9   2  10        0.01        0.91      1.70 o 
  10   2  10        6.96        1.81      2.22 o 
  11   2  10        0.30        0.54      1.75 o 
  12   2  10        7.01       10.08      2.31 o 
   0   3  10        1.58        3.89      3.26 o 
   1   3  10        0.93        2.08      2.21 o 
   2   3  10        1.43        1.94      2.19 o 
   3   3  10        4.15        1.99      2.09 o 
   4   3  10        0.71        2.23      2.24 o 
   5   3  10        4.02        3.31      2.39 o 
                                                 
